# Supplementary material for: 4-[(Dieth­oxy­phosphino­yl)meth­yl]benzoic acid
Source: Acta Crystallogr Sect E Struct Rep Online. 2011 Mar 9;67(Pt 4):o831. doi: 10.1107/S1600536811008282 (PMC3099904; doi:10.1107/S1600536811008282)
Supplement: Supplementary file 2 [file e-67-0o831-Isup2.hkl]

#
# h,k,l, Fc-squared, Fo-squared, sigma(Fo-squared) and status flag
#
data_I
_shelx_title ' SETHU2 in P2(1)/n'
_shelx_refln_list_code          4
_shelx_F_calc_maximum      118.12
_exptl_crystal_F_000       576.00
_reflns_d_resolution_high  0.7744
 
loop_
 _symmetry_equiv_pos_as_xyz
 'x, y, z'
 '-x+1/2, y+1/2, -z+1/2'
 '-x, -y, -z'
 'x-1/2, -y-1/2, z-1/2'
 
_cell_length_a     9.6505
_cell_length_b    12.1706
_cell_length_c    11.8156
_cell_angle_alpha  90.000
_cell_angle_beta  108.926
_cell_angle_gamma  90.000
 
_shelx_F_squared_multiplier     1.000
 
loop_
 _refln_index_h
 _refln_index_k
 _refln_index_l
 _refln_F_squared_calc
 _refln_F_squared_meas
 _refln_F_squared_sigma
 _refln_observed_status
   2   0   0      120.80      124.02      4.29 o
   4   0   0     5562.18     6020.32     69.60 o
   6   0   0      445.10      418.83      7.07 o
   8   0   0      612.79      578.22     12.42 o
  10   0   0       53.51       51.16      3.31 o
   1   1   0      600.56      678.65      5.95 o
   2   1   0     1337.63     1456.34     14.10 o
   3   1   0      865.38      829.28      8.36 o
   4   1   0      706.60      746.32      7.75 o
   5   1   0     1597.34     1722.49     15.70 o
   6   1   0      236.68      244.30      3.07 o
   7   1   0       35.49       33.74      1.41 o
   8   1   0       15.95       16.18      1.39 o
   9   1   0      107.99       93.29      3.42 o
  10   1   0       85.71       83.21      3.82 o
  11   1   0        0.13        0.16      1.25 o
   0   2   0      116.61      113.90      1.77 o
   1   2   0      948.60     1051.52      9.49 o
   2   2   0     1022.75     1092.39     10.72 o
   3   2   0      617.96      638.58      6.15 o
   4   2   0     1150.55     1164.52     12.13 o
   5   2   0       85.21       89.31      2.80 o
   6   2   0        0.25        0.14      0.46 o
   7   2   0      311.78      294.24      4.26 o
   8   2   0      428.80      402.32      6.72 o
   9   2   0      138.09      130.76      3.47 o
  10   2   0        6.97        4.62      1.30 o
  11   2   0       95.81      106.55      4.20 o
   1   3   0     8139.26     8501.41     75.14 o
   2   3   0        6.22        1.80      0.42 o
   3   3   0      116.39      111.42      1.64 o
   4   3   0     1183.05     1152.85     11.74 o
   5   3   0       28.77       30.03      1.18 o
   6   3   0      475.53      442.01     11.24 o
   7   3   0      467.81      450.93      7.15 o
   8   3   0        2.41       -0.36      1.17 o
   9   3   0       84.43       81.81      2.82 o
  10   3   0        7.08       10.10      1.45 o
  11   3   0        0.03        0.40      1.61 o
   0   4   0      199.16      218.60      5.71 o
   1   4   0     1886.54     1903.13     18.61 o
   2   4   0      371.98      360.65      4.18 o
   3   4   0      205.49      223.32      3.57 o
   4   4   0       83.43       67.55      1.53 o
   5   4   0        4.28        6.75      0.69 o
   6   4   0       77.56       76.86      2.34 o
   7   4   0      139.89      141.54      3.44 o
   8   4   0        7.01        6.80      1.10 o
   9   4   0      167.32      175.49      4.22 o
  10   4   0       26.77       27.41      2.09 o
  11   4   0      113.05      118.82      3.81 o
   1   5   0      299.67      262.19      3.27 o
   2   5   0      147.00      164.77      2.35 o
   3   5   0       20.66       22.58      1.14 o
   4   5   0       46.01       54.06      2.46 o
   5   5   0      436.84      418.88      5.72 o
   6   5   0        9.20       11.61      0.99 o
   7   5   0      565.68      576.09      8.97 o
   8   5   0      127.20      124.50      3.09 o
   9   5   0       24.57       28.15      1.80 o
  10   5   0        0.15        1.36      1.29 o
  11   5   0        1.04        2.06      1.48 o
   0   6   0      215.43      262.42      7.88 o
   1   6   0      691.54      807.81      8.60 o
   2   6   0      358.86      380.49      4.99 o
   3   6   0      153.74      151.34      2.56 o
   4   6   0       34.34       44.31      3.82 o
   5   6   0      720.47      678.92      8.65 o
   6   6   0      390.63      350.19      6.09 o
   7   6   0      311.49      302.41      6.60 o
   8   6   0       23.78       22.60      2.04 o
   9   6   0      162.28      159.49      4.15 o
  10   6   0       58.54       68.08      3.38 o
   1   7   0      814.19      858.37     10.24 o
   2   7   0     2004.09     2008.00     24.59 o
   3   7   0      289.88      307.97      4.37 o
   4   7   0       15.31       11.07      1.52 o
   5   7   0        6.58        8.45      1.34 o
   6   7   0      431.23      412.99      7.93 o
   7   7   0      181.87      183.16      5.00 o
   8   7   0       62.22       63.88      3.16 o
   9   7   0        9.07        9.47      1.59 o
  10   7   0       55.57       71.66      3.16 o
   0   8   0       68.91       73.66      3.48 o
   1   8   0       53.14       65.87      1.99 o
   2   8   0      179.53      183.51      4.66 o
   3   8   0        7.43       11.31      1.29 o
   4   8   0       82.17       72.16      3.39 o
   5   8   0        0.26       -0.78      1.49 o
   6   8   0       20.46       23.44      1.98 o
   7   8   0       26.67       22.77      2.17 o
   8   8   0       44.81       51.53      3.00 o
   9   8   0      114.68      128.94      4.05 o
  10   8   0       11.37        8.49      1.80 o
   1   9   0        0.28       -0.67      1.00 o
   2   9   0      211.10      211.38      4.53 o
   3   9   0      160.56      150.19      3.96 o
   4   9   0      239.60      238.62      9.34 o
   5   9   0      465.30      454.09      9.00 o
   6   9   0       18.38       17.47      2.58 o
   7   9   0       23.12       20.72      2.22 o
   8   9   0       26.73       24.95      3.66 o
   9   9   0        4.44        4.22      2.24 o
   0  10   0      624.01      669.17     14.56 o
   1  10   0       40.64       36.94      2.08 o
   2  10   0      224.50      224.06      4.87 o
   3  10   0        7.82        6.17      1.45 o
   4  10   0       70.85       69.66      3.31 o
   5  10   0      344.53      346.42      7.81 o
   6  10   0       27.37       28.85      2.21 o
   7  10   0        0.02       -1.59      1.59 o
   8  10   0       16.20       17.08      2.39 o
   9  10   0       22.33       23.34      2.35 o
   1  11   0       25.84       21.13      1.85 o
   2  11   0       58.40       55.50      2.60 o
   3  11   0        0.02        0.74      2.83 o
   4  11   0       21.52       24.07      2.47 o
   5  11   0        3.62        1.27      1.76 o
   6  11   0        6.75        9.94      1.88 o
   7  11   0       24.87       24.96      2.74 o
   8  11   0       28.28       27.32      3.42 o
   0  12   0      239.23      244.83      7.97 o
   1  12   0        0.96        0.63      1.35 o
   2  12   0       20.43       20.96      2.04 o
   3  12   0       42.01       45.26      3.19 o
   4  12   0      127.63      133.05      7.04 o
   5  12   0        4.98        4.66      2.07 o
   6  12   0       43.90       55.03      3.12 o
   7  12   0        0.16        1.88      2.06 o
   1  13   0        6.67        7.23      1.74 o
   2  13   0       77.81       70.33      3.86 o
   3  13   0      146.27      150.13      5.51 o
   4  13   0        0.45        2.94      2.09 o
   5  13   0       50.02       54.58      3.72 o
   6  13   0       37.80       35.34      3.34 o
   0  14   0        0.26        0.75      2.23 o
   1  14   0        0.11       -1.39      1.74 o
   2  14   0        3.92        3.80      2.00 o
   3  14   0       10.40        7.93      2.45 o
   4  14   0       33.77       35.85      4.55 o
   5  14   0        1.66       -0.57      2.74 o
   1  15   0       22.23       20.97      2.95 o
   2  15   0        1.70       -1.93      1.93 o
   3  15   0        2.88        1.13      2.25 o
 -11   0   1        2.22        2.06      1.78 o
  -9   0   1      435.27      402.90      9.85 o
  -7   0   1       31.62       36.99      2.30 o
  -5   0   1      806.93      834.24     14.73 o
  -3   0   1     3313.10     3338.22     38.83 o
  -1   0   1     3538.90     3428.65     81.05 o
   1   0   1     8178.22     8507.81    118.17 o
   3   0   1       58.92       51.41      1.38 o
   5   0   1      154.27      134.25      2.83 o
   7   0   1     1110.10     1082.65     16.21 o
   9   0   1       26.27       27.26      4.62 o
  11   0   1        2.26        2.46      1.65 o
 -11   1   1      127.22      132.35      3.93 o
 -10   1   1        6.28        2.65      2.79 o
  -9   1   1       22.76       22.71      1.95 o
  -8   1   1      104.20       98.75      3.19 o
  -7   1   1      172.33      167.32      3.56 o
  -6   1   1        7.91        9.68      0.68 o
  -5   1   1     1134.94     1221.89     15.10 o
  -4   1   1       83.31      102.60      1.57 o
  -3   1   1     3413.76     3546.58     29.17 o
  -2   1   1      105.54      107.95      1.37 o
  -1   1   1     3566.99     3773.41     30.72 o
   0   1   1     2686.49     2755.38     48.80 o
   1   1   1      759.27      762.80      6.28 o
   2   1   1     2662.25     2742.10     26.53 o
   3   1   1      576.93      591.47      5.83 o
   4   1   1      244.23      281.69      4.32 o
   5   1   1       33.23       35.85      1.60 o
   6   1   1        3.08        4.97      0.58 o
   7   1   1      205.91      198.92      3.27 o
   8   1   1       45.89       42.61      2.07 o
   9   1   1       36.08       35.86      1.87 o
  10   1   1      114.75      110.57      3.31 o
  11   1   1       50.05       54.15      2.57 o
 -11   2   1        0.33        2.16      1.29 o
 -10   2   1       18.76       19.24      1.70 o
  -9   2   1        6.83        8.90      2.14 o
  -8   2   1      205.48      211.47      4.41 o
  -7   2   1       30.94       31.81      2.04 o
  -6   2   1     1103.22     1109.67     13.01 o
  -5   2   1      193.84      222.80      2.64 o
  -4   2   1      205.92      179.49      3.09 o
  -3   2   1       29.68       38.03      1.01 o
  -2   2   1       25.26       26.17      0.73 o
  -1   2   1    13952.00    14071.11    133.55 o
   0   2   1      300.89      336.38      3.09 o
   1   2   1     1547.95     1674.14     13.29 o
   2   2   1      182.42      164.45      1.78 o
   3   2   1     1354.36     1240.17     11.51 o
   4   2   1      406.02      425.06      4.43 o
   5   2   1      113.64      112.68      1.64 o
   6   2   1      210.48      211.25      2.99 o
   7   2   1      325.87      316.29     10.52 o
   8   2   1        8.23       10.61      1.33 o
   9   2   1       51.84       47.87      3.48 o
  10   2   1       31.14       32.81      2.02 o
  11   2   1       10.67        9.64      1.54 o
 -11   3   1       24.56       23.87      2.04 o
 -10   3   1       34.03       32.17      2.04 o
  -9   3   1        0.20       -0.37      1.24 o
  -8   3   1      507.13      485.71      8.18 o
  -7   3   1      373.68      365.50      4.90 o
  -6   3   1        2.85        2.34      0.59 o
  -5   3   1      839.37      820.87      8.82 o
  -4   3   1      735.62      785.51      8.35 o
  -3   3   1      131.42      173.98      3.09 o
  -2   3   1     7135.13     7323.75    103.60 o
  -1   3   1     4129.08     4194.77     43.52 o
   0   3   1      376.58      392.04      4.27 o
   1   3   1     1547.36     1645.47     14.81 o
   2   3   1      223.37      224.96      2.45 o
   3   3   1       19.05       21.03      0.67 o
   4   3   1       61.82       58.98      1.15 o
   5   3   1      656.19      643.50      7.79 o
   6   3   1      511.54      503.03      5.83 o
   7   3   1      151.95      154.02      2.93 o
   8   3   1      170.70      165.63      3.77 o
   9   3   1       27.53       31.86      2.34 o
  10   3   1       35.51       40.62      3.98 o
  11   3   1       21.42       25.76      1.97 o
 -11   4   1       57.08       68.93      3.08 o
 -10   4   1      180.22      174.04      4.43 o
  -9   4   1       89.60       80.02      2.90 o
  -8   4   1        9.32       12.71      1.68 o
  -7   4   1      114.68      107.48      2.41 o
  -6   4   1      805.73      804.30      8.96 o
  -5   4   1        2.61        2.38      0.54 o
  -4   4   1     1596.19     1655.97     29.99 o
  -3   4   1      601.84      678.38      8.85 o
  -2   4   1       41.94       53.01      1.30 o
  -1   4   1     1283.11     1263.71     13.63 o
   0   4   1      695.40      804.58      7.66 o
   1   4   1       13.50       15.53      0.69 o
   2   4   1      229.18      221.82      2.81 o
   3   4   1        9.07       10.58      0.59 o
   4   4   1      178.98      195.56      2.56 o
   5   4   1      201.81      187.28      2.96 o
   6   4   1       42.34       45.06      1.38 o
   7   4   1       40.42       37.40      1.85 o
   8   4   1      240.11      236.72      4.81 o
   9   4   1       10.68       13.06      1.29 o
  10   4   1       49.64       49.42      2.40 o
  11   4   1        9.66        8.40      1.61 o
 -11   5   1        2.14        2.45      2.16 o
 -10   5   1        0.06       -1.17      1.17 o
  -9   5   1       16.38       21.24      2.35 o
  -8   5   1      271.96      265.72      4.82 o
  -7   5   1      150.89      139.83      2.89 o
  -6   5   1      243.45      247.63      4.05 o
  -5   5   1       49.50       47.47      1.67 o
  -4   5   1     1047.23     1131.38     14.27 o
  -3   5   1      133.77      165.69      3.13 o
  -2   5   1      495.59      504.09      5.68 o
  -1   5   1     1571.40     1677.29     15.36 o
   0   5   1      776.05      795.79      7.70 o
   1   5   1     1483.56     1512.80     15.13 o
   2   5   1        0.07        1.91      0.61 o
   3   5   1      178.25      164.17      2.07 o
   4   5   1      172.45      159.06      2.48 o
   5   5   1      425.38      385.45      5.30 o
   6   5   1     1754.19     1720.64     17.66 o
   7   5   1        0.06        0.76      1.08 o
   8   5   1      114.14       97.66      3.07 o
   9   5   1       75.27       74.74      2.51 o
  10   5   1       11.71       12.83      1.47 o
 -11   6   1        5.48        2.50      1.67 o
 -10   6   1      104.94      116.00      4.29 o
  -9   6   1      109.64      114.26      4.05 o
  -8   6   1      457.09      467.07      8.02 o
  -7   6   1       24.38       23.59      1.91 o
  -6   6   1      173.25      170.48      3.96 o
  -5   6   1      126.50      114.12      7.59 o
  -4   6   1      170.97      210.06      3.95 o
  -3   6   1      134.37      127.22      2.41 o
  -2   6   1      101.01      109.05      2.09 o
  -1   6   1      131.74      142.38      2.05 o
   0   6   1      145.25      184.81      2.43 o
   1   6   1        0.68        0.81      0.51 o
   2   6   1      387.07      418.86      6.20 o
   3   6   1        9.04        6.89      0.74 o
   4   6   1      330.37      325.55      4.25 o
   5   6   1      235.07      248.60      3.74 o
   6   6   1      101.80       88.33      4.86 o
   7   6   1       75.25       74.92      3.05 o
   8   6   1       33.55       36.78      2.31 o
   9   6   1       12.79        7.51      1.97 o
  10   6   1       45.44       53.40      2.63 o
 -10   7   1       41.09       44.17      3.04 o
  -9   7   1       28.87       25.66      2.45 o
  -8   7   1        2.61        1.78      1.25 o
  -7   7   1       92.09       85.17      3.00 o
  -6   7   1      859.90      835.76     12.09 o
  -5   7   1      389.81      394.14      7.60 o
  -4   7   1        2.04        1.73      0.98 o
  -3   7   1      763.34      779.20      9.43 o
  -2   7   1      300.47      290.36      4.31 o
  -1   7   1      387.80      421.23      4.67 o
   0   7   1       79.92       64.25      1.35 o
   1   7   1       12.38       15.48      1.84 o
   2   7   1       76.10       71.36      3.02 o
   3   7   1       39.27       43.28      1.74 o
   4   7   1      580.73      560.13      6.51 o
   5   7   1       42.11       42.29      1.65 o
   6   7   1      369.84      350.53      9.81 o
   7   7   1        4.29        4.67      1.43 o
   8   7   1       52.38       42.52      2.59 o
   9   7   1      164.98      174.07      5.13 o
  10   7   1        0.04       -0.10      1.33 o
 -10   8   1        0.97        1.51      1.71 o
  -9   8   1        0.04        2.79      1.47 o
  -8   8   1        4.78        4.15      1.43 o
  -7   8   1       16.22       14.61      1.68 o
  -6   8   1      790.45      779.03     11.69 o
  -5   8   1        0.01        2.13      1.08 o
  -4   8   1       58.52       60.60      1.91 o
  -3   8   1       22.20       21.94      1.73 o
  -2   8   1        0.90        1.30      0.68 o
  -1   8   1      243.50      288.64      3.63 o
   0   8   1       90.48      114.73      1.96 o
   1   8   1      274.85      250.21      4.74 o
   2   8   1      313.08      307.68      5.41 o
   3   8   1      737.29      757.25     10.64 o
   4   8   1        8.51        7.64      2.12 o
   5   8   1        0.44       -0.29      1.61 o
   6   8   1       46.04       45.54      2.43 o
   7   8   1        0.12       -1.58      1.58 o
   8   8   1       70.09       65.56      3.29 o
   9   8   1       50.64       49.82      3.01 o
  -9   9   1       67.97       68.15      3.26 o
  -8   9   1       32.69       30.57      2.35 o
  -7   9   1      136.34      138.57      4.09 o
  -6   9   1       11.91       13.65      2.00 o
  -5   9   1        1.10        1.97      1.08 o
  -4   9   1       18.15       21.40      2.36 o
  -3   9   1        9.78       10.03      0.93 o
  -2   9   1      227.86      230.05      3.93 o
  -1   9   1      172.52      184.65      2.77 o
   0   9   1       59.60       63.35      1.70 o
   1   9   1        4.33        4.48      1.23 o
   2   9   1      397.37      406.27      6.87 o
   3   9   1       57.36       52.36      2.76 o
   4   9   1       25.78       23.85      2.30 o
   5   9   1       16.68       17.28      2.06 o
   6   9   1        9.54        6.01      1.43 o
   7   9   1        7.64        8.21      1.84 o
   8   9   1       14.84       11.32      2.30 o
   9   9   1        4.49        7.73      3.02 o
  -9  10   1        0.78        3.14      1.81 o
  -8  10   1       23.95       25.66      2.40 o
  -7  10   1        8.22        4.43      1.85 o
  -6  10   1       60.30       58.62      3.24 o
  -5  10   1      293.25      293.72      7.09 o
  -4  10   1       12.25        6.64      1.83 o
  -3  10   1       11.45        9.32      1.49 o
  -2  10   1       48.87       52.82      2.53 o
  -1  10   1       62.49       68.55      2.24 o
   0  10   1       19.33       16.78      1.16 o
   1  10   1      121.21      113.75      3.38 o
   2  10   1      104.00      103.19      3.26 o
   3  10   1      487.50      461.57      9.20 o
   4  10   1       25.39       21.20      2.30 o
   5  10   1      212.31      212.74      5.16 o
   6  10   1        0.07       -1.15      1.43 o
   7  10   1       27.98       27.17      2.56 o
   8  10   1        0.09        0.25      1.75 o
  -8  11   1        7.06        3.67      1.81 o
  -7  11   1       26.70       30.27      3.32 o
  -6  11   1        0.00       -0.50      1.76 o
  -5  11   1       13.42       15.37      2.23 o
  -4  11   1       43.66       42.13      2.92 o
  -3  11   1      484.18      488.46      8.46 o
  -2  11   1       31.03       31.69      2.13 o
  -1  11   1       83.74       84.76      3.88 o
   0  11   1       71.74       67.84      2.86 o
   1  11   1        0.44        1.37      1.25 o
   2  11   1       30.87       31.36      2.72 o
   3  11   1       27.27       31.98      2.64 o
   4  11   1       11.61       11.36      2.04 o
   5  11   1        0.02        0.36      1.48 o
   6  11   1        2.06        1.81      1.72 o
   7  11   1       75.55       81.26      4.05 o
   8  11   1       11.92       13.60      2.50 o
  -7  12   1        9.23        9.44      2.37 o
  -6  12   1       26.79       28.72      5.09 o
  -5  12   1       56.99       56.74      3.54 o
  -4  12   1        3.62        5.69      4.13 o
  -3  12   1      244.93      261.61      7.05 o
  -2  12   1       42.90       37.99      2.41 o
  -1  12   1       62.05       68.69      3.04 o
   0  12   1        3.17        2.44      1.47 o
   1  12   1        6.50        5.09      1.52 o
   2  12   1       81.87       76.56      3.82 o
   3  12   1       50.69       44.27      3.07 o
   4  12   1        0.12       -1.13      1.67 o
   5  12   1       69.41       79.27      3.56 o
   6  12   1       11.21        8.61      2.29 o
   7  12   1       27.84       25.87      2.90 o
  -6  13   1        3.47        0.61      2.07 o
  -5  13   1       41.28       44.45      4.88 o
  -4  13   1       27.04       29.66      2.97 o
  -3  13   1       31.47       28.80      2.86 o
  -2  13   1       11.89        9.36      2.23 o
  -1  13   1       16.85       17.86      2.08 o
   0  13   1       10.30        8.84      1.72 o
   1  13   1       42.88       39.07      2.98 o
   2  13   1       46.25       43.17      3.87 o
   3  13   1       55.29       53.11      3.52 o
   4  13   1      107.68      104.08      4.64 o
   5  13   1        2.46        1.64      1.84 o
   6  13   1        7.16        3.96      2.26 o
  -5  14   1        1.05        3.27      2.30 o
  -4  14   1       20.47       19.04      2.87 o
  -3  14   1        4.12        7.15      2.26 o
  -2  14   1       14.56       14.18      2.51 o
  -1  14   1        0.23       -0.86      1.58 o
   0  14   1        1.35        2.18      1.61 o
   1  14   1       43.64       45.75      3.55 o
   2  14   1        0.00        1.28      2.04 o
   3  14   1       32.15       34.09      3.26 o
   4  14   1       60.31       66.46      4.17 o
   5  14   1        1.33        2.38      2.29 o
  -3  15   1       14.30        9.22      2.62 o
  -2  15   1       12.03       13.19      3.10 o
  -1  15   1        4.96        5.71      2.21 o
   0  15   1        3.57       -0.08      2.02 o
   1  15   1        1.22        1.93      2.16 o
   2  15   1       10.65        9.90      2.50 o
   3  15   1        1.13       -1.85      2.09 o
 -12   0   2        3.48       -0.08      2.66 o
 -10   0   2        3.80        2.25      1.60 o
  -8   0   2       23.00       22.92      2.92 o
  -6   0   2      165.91      144.75      8.51 o
  -4   0   2      782.59      822.90     12.04 o
  -2   0   2      527.89      502.70      9.04 o
   0   0   2      329.43      328.95      3.50 o
   2   0   2     4233.31     4111.44     43.67 o
   4   0   2      671.93      655.42     11.13 o
   6   0   2      541.30      527.23     11.19 o
   8   0   2       52.99       46.57      2.76 o
  10   0   2      121.68      121.56      5.44 o
 -12   1   2      121.82      131.01      4.19 o
 -11   1   2        0.04       -0.97      1.25 o
 -10   1   2       10.07       12.92      1.52 o
  -9   1   2       10.09        9.00      1.34 o
  -8   1   2      486.21      432.97      7.08 o
  -7   1   2       10.76       11.06      0.84 o
  -6   1   2      491.14      504.65      6.50 o
  -5   1   2       68.42       62.35      1.44 o
  -4   1   2     4371.01     4469.46     42.58 o
  -3   1   2      249.00      228.92      4.39 o
  -2   1   2     1322.72     1283.39     13.75 o
  -1   1   2      495.84      516.94      5.97 o
   0   1   2     6524.13     6525.78     44.33 o
   1   1   2     4558.35     4810.68     34.11 o
   2   1   2      109.43      113.64      1.44 o
   3   1   2     1637.09     1720.72     18.74 o
   4   1   2       47.25       52.52      2.23 o
   5   1   2      502.09      516.39      5.69 o
   6   1   2       15.12       13.50      0.72 o
   7   1   2      174.53      177.95      3.69 o
   8   1   2       10.70        8.18      0.95 o
   9   1   2        0.65       -0.62      0.88 o
  10   1   2       37.31       39.06      2.05 o
  11   1   2        0.58        0.71      1.57 o
 -12   2   2       59.19       60.88      3.08 o
 -11   2   2       78.05       83.96      3.23 o
 -10   2   2        0.16       -0.96      0.96 o
  -9   2   2      171.35      162.20      3.97 o
  -8   2   2      161.90      161.54      3.80 o
  -7   2   2      194.79      204.69      3.79 o
  -6   2   2        4.71        7.07      0.79 o
  -5   2   2     1188.39     1193.21     20.04 o
  -4   2   2     3154.98     3538.02     37.01 o
  -3   2   2      320.08      346.17      4.35 o
  -2   2   2     2566.24     2667.67     38.18 o
  -1   2   2      213.60      211.46      2.64 o
   0   2   2    13902.77    14233.03    129.31 o
   1   2   2    11102.53    11171.15     78.96 o
   2   2   2     2034.01     2048.43     15.58 o
   3   2   2      258.84      256.08      3.38 o
   4   2   2        2.61        5.95      0.56 o
   5   2   2       57.81       54.94      2.14 o
   6   2   2      201.34      196.04      3.21 o
   7   2   2      500.73      491.14      7.75 o
   8   2   2      245.92      244.33      4.66 o
   9   2   2       10.53       12.83      1.18 o
  10   2   2        1.44        2.07      1.09 o
  11   2   2       51.79       55.32      3.49 o
 -11   3   2        0.36       -1.31      1.31 o
 -10   3   2       73.43       72.11      3.06 o
  -9   3   2      165.94      152.79      3.90 o
  -8   3   2       39.73       43.04      2.09 o
  -7   3   2       60.21       59.34      1.98 o
  -6   3   2       23.24       22.51      0.99 o
  -5   3   2        5.06        7.00      0.83 o
  -4   3   2       28.99       45.65      1.25 o
  -3   3   2     1640.60     1757.06     18.84 o
  -2   3   2      109.13      108.89      1.70 o
  -1   3   2      898.04      891.85      9.06 o
   0   3   2     5701.39     5702.49     53.95 o
   1   3   2      671.18      823.95      6.89 o
   2   3   2       29.73       27.38      0.74 o
   3   3   2      148.07      190.36      2.21 o
   4   3   2      215.60      210.03      2.77 o
   5   3   2      490.68      492.58      5.55 o
   6   3   2      251.19      265.91      3.87 o
   7   3   2      620.98      615.21      7.83 o
   8   3   2        3.26        3.67      1.06 o
   9   3   2      270.91      267.60      4.63 o
  10   3   2       18.12       18.48      1.87 o
 -11   4   2       33.13       40.67      3.21 o
 -10   4   2        2.17        2.47      1.35 o
  -9   4   2      187.99      188.19      4.48 o
  -8   4   2       36.05       33.56      1.95 o
  -7   4   2      589.00      584.84      7.85 o
  -6   4   2       45.25       47.47      2.01 o
  -5   4   2      712.69      701.31      7.77 o
  -4   4   2      545.90      553.86      9.47 o
  -3   4   2     1200.80     1294.65     14.33 o
  -2   4   2      380.94      362.11      4.30 o
  -1   4   2        3.71        8.96      0.54 o
   0   4   2        9.01       13.25      0.62 o
   1   4   2      332.10      390.24      4.15 o
   2   4   2        7.96        7.53      0.99 o
   3   4   2       29.89       32.32      0.96 o
   4   4   2      268.40      229.36      2.88 o
   5   4   2      194.09      205.96      2.94 o
   6   4   2      753.61      712.05      8.81 o
   7   4   2        1.74        0.65      0.94 o
   8   4   2      181.15      187.39      4.12 o
   9   4   2       14.00       12.67      1.39 o
  10   4   2        1.02       -0.21      1.63 o
 -11   5   2       92.20       98.28      3.70 o
 -10   5   2        9.71       13.71      2.87 o
  -9   5   2       13.01       10.31      1.69 o
  -8   5   2       84.22       79.42      2.90 o
  -7   5   2      150.61      138.15      3.08 o
  -6   5   2      234.34      217.35      3.44 o
  -5   5   2        0.01       -0.49      0.66 o
  -4   5   2      247.59      276.11      4.83 o
  -3   5   2      504.29      524.45      6.59 o
  -2   5   2      963.28      978.78     11.19 o
  -1   5   2      908.74      996.19     10.33 o
   0   5   2       58.86       52.61      1.20 o
   1   5   2     4186.09     4340.93     41.31 o
   2   5   2     1199.45     1316.68     13.47 o
   3   5   2      101.75       69.01      1.59 o
   4   5   2      240.13      252.94      3.42 o
   5   5   2      296.08      288.12      4.20 o
   6   5   2      778.62      774.69     11.18 o
   7   5   2      156.01      151.23      3.64 o
   8   5   2      128.56      134.04      5.41 o
   9   5   2      195.19      200.10      4.57 o
  10   5   2       16.05       20.61      2.44 o
 -11   6   2       13.64        8.63      1.99 o
 -10   6   2        6.73        7.51      1.70 o
  -9   6   2       11.20       15.27      1.98 o
  -8   6   2        0.01        2.15      1.37 o
  -7   6   2      769.89      780.27     11.08 o
  -6   6   2       43.63       42.55      2.02 o
  -5   6   2       26.91       31.87      1.48 o
  -4   6   2       55.48       52.58      1.94 o
  -3   6   2       26.19       23.32      1.12 o
  -2   6   2       12.28       12.68      0.89 o
  -1   6   2      618.04      583.30      6.60 o
   0   6   2       64.73       73.97      1.39 o
   1   6   2      325.09      362.57      5.02 o
   2   6   2       40.91       30.31      1.26 o
   3   6   2      234.98      253.39      3.08 o
   4   6   2        0.21        1.01      0.56 o
   5   6   2      164.72      161.46      3.10 o
   6   6   2      133.21      130.05      3.88 o
   7   6   2       20.52       20.36      1.92 o
   8   6   2       79.55       85.75      3.24 o
   9   6   2       92.62       94.72      6.45 o
  10   6   2        2.88        3.83      2.80 o
 -10   7   2       18.90       20.52      2.38 o
  -9   7   2       48.58       45.68      2.91 o
  -8   7   2        4.03        7.41      1.46 o
  -7   7   2       36.90       35.08      2.27 o
  -6   7   2       14.18       18.37      2.63 o
  -5   7   2      487.89      486.06      7.57 o
  -4   7   2       33.78       39.20      1.78 o
  -3   7   2       75.19       68.59      1.94 o
  -2   7   2      275.21      287.88      4.00 o
  -1   7   2       12.63       15.49      0.77 o
   0   7   2       21.01       17.28      0.82 o
   1   7   2      300.60      252.39      4.05 o
   2   7   2       11.35       13.40      0.90 o
   3   7   2      324.67      297.66      4.53 o
   4   7   2      241.74      244.23      3.92 o
   5   7   2      750.91      711.19     10.42 o
   6   7   2      145.32      153.19      6.96 o
   7   7   2       67.12       61.80      2.87 o
   8   7   2       51.60       50.47      2.79 o
   9   7   2      125.24      138.25      4.50 o
 -10   8   2        1.71        1.54      1.83 o
  -9   8   2       51.92       45.07      3.00 o
  -8   8   2        0.01        1.06      1.28 o
  -7   8   2      204.55      200.96      4.39 o
  -6   8   2        1.29        5.89      1.67 o
  -5   8   2      727.15      696.41      9.01 o
  -4   8   2        5.83        4.52      0.92 o
  -3   8   2       59.13       58.81      2.35 o
  -2   8   2       93.42      103.32      2.46 o
  -1   8   2        0.12       -0.05      0.50 o
   0   8   2      274.81      289.89      4.60 o
   1   8   2     1341.92     1330.24     16.57 o
   2   8   2      532.24      512.22      6.88 o
   3   8   2        1.44        1.80      1.11 o
   4   8   2      544.71      529.44      8.46 o
   5   8   2      411.12      407.48      7.08 o
   6   8   2       11.79       10.82      1.71 o
   7   8   2        0.01       -0.30      1.31 o
   8   8   2       21.51       28.46      3.05 o
   9   8   2       47.91       54.48      3.15 o
 -10   9   2       72.24       79.04      6.60 o
  -9   9   2        0.20       -0.90      3.17 o
  -8   9   2       40.26       46.92      2.87 o
  -7   9   2       12.74       16.27      2.23 o
  -6   9   2        0.15       -1.52      1.52 o
  -5   9   2      134.24      128.07      3.46 o
  -4   9   2        1.01       -0.31      0.85 o
  -3   9   2       12.22       10.38      1.17 o
  -2   9   2      266.04      274.12      4.56 o
  -1   9   2      222.69      225.83      3.53 o
   0   9   2      770.52      794.26     10.11 o
   1   9   2       50.96       49.45      2.56 o
   2   9   2        1.91        1.18      0.99 o
   3   9   2        0.18       -1.34      1.34 o
   4   9   2       33.87       31.94      2.09 o
   5   9   2      119.72      123.50      3.66 o
   6   9   2       12.46       12.92      1.90 o
   7   9   2        1.52       -0.01      1.50 o
   8   9   2        9.10        8.67      2.00 o
  -9  10   2       20.90       21.77      2.76 o
  -8  10   2       11.23        9.59      1.94 o
  -7  10   2        2.51        2.63      1.40 o
  -6  10   2       78.17       86.83      3.42 o
  -5  10   2        5.72        5.78      1.86 o
  -4  10   2      133.81      144.82      3.24 o
  -3  10   2      111.97      106.78      2.73 o
  -2  10   2       78.12       83.41      3.54 o
  -1  10   2        4.12        4.99      1.26 o
   0  10   2       63.06       55.48      2.14 o
   1  10   2      244.61      241.47      5.12 o
   2  10   2      332.73      314.66      5.79 o
   3  10   2       26.34       24.33      2.31 o
   4  10   2      219.14      209.47      4.99 o
   5  10   2       16.45       16.51      1.91 o
   6  10   2       25.00       24.92      2.76 o
   7  10   2        0.04        0.57      1.67 o
   8  10   2        9.06        8.13      2.03 o
  -8  11   2      102.30      113.96      6.43 o
  -7  11   2        0.85       -0.09      1.56 o
  -6  11   2       72.00       71.63      3.27 o
  -5  11   2       34.43       30.27      2.70 o
  -4  11   2      146.06      149.08      5.03 o
  -3  11   2        9.66       15.63      1.87 o
  -2  11   2      200.90      211.53      4.15 o
  -1  11   2        1.17       -0.88      0.94 o
   0  11   2       50.46       44.38      2.37 o
   1  11   2        0.03        0.47      1.24 o
   2  11   2        0.10        0.55      1.95 o
   3  11   2       15.78       21.02      2.33 o
   4  11   2        7.32        7.31      1.70 o
   5  11   2        3.81        3.19      1.53 o
   6  11   2        1.72       -0.61      1.61 o
   7  11   2       23.59       29.63      2.79 o
  -7  12   2        0.08        0.52      1.90 o
  -6  12   2       10.40        8.32      1.99 o
  -5  12   2        5.64        6.32      1.74 o
  -4  12   2       13.93       11.90      2.33 o
  -3  12   2       20.16       23.07      2.19 o
  -2  12   2        8.83        7.43      1.76 o
  -1  12   2        0.00       -0.26      1.38 o
   0  12   2       32.88       35.50      2.37 o
   1  12   2        4.64        4.38      1.67 o
   2  12   2      103.28      114.20      4.63 o
   3  12   2      101.81       97.87      4.32 o
   4  12   2      103.31      104.61      3.92 o
   5  12   2        1.54        0.24      1.85 o
   6  12   2       11.08       12.47      2.37 o
  -6  13   2        0.09        1.89      1.86 o
  -5  13   2       16.87       22.34      3.16 o
  -4  13   2       84.11       85.42      6.72 o
  -3  13   2       27.36       29.84      4.62 o
  -2  13   2        0.83        0.34      1.50 o
  -1  13   2        6.34        8.72      1.80 o
   0  13   2       22.81       22.75      1.96 o
   1  13   2        0.07       -1.63      1.63 o
   2  13   2       21.32       19.50      2.66 o
   3  13   2        4.91        2.88      2.48 o
   4  13   2        4.14        3.87      2.23 o
   5  13   2        5.61        7.43      2.34 o
  -5  14   2       21.02       20.31      2.63 o
  -4  14   2       10.42       14.45      2.32 o
  -3  14   2        5.68        6.56      1.89 o
  -2  14   2       57.57       58.95      3.24 o
  -1  14   2       26.57       29.02      2.50 o
   0  14   2        0.03       -1.23      1.75 o
   1  14   2       18.12       16.13      2.63 o
   2  14   2        5.08        2.02      2.12 o
   3  14   2       15.31       15.78      2.67 o
   4  14   2        0.98       -1.02      1.81 o
  -3  15   2       11.83       14.06      2.41 o
  -2  15   2        0.20       -0.07      1.77 o
  -1  15   2        8.62       11.03      3.25 o
   0  15   2        1.43        1.79      2.11 o
   1  15   2       13.75       15.26      2.91 o
   2  15   2        1.78       -0.72      2.05 o
 -11   0   3        7.98        7.68      2.16 o
  -9   0   3        1.36        0.43      2.65 o
  -7   0   3      600.74      595.03     11.16 o
  -5   0   3     3399.07     3572.47     48.65 o
  -3   0   3       64.61       74.57      2.44 o
  -1   0   3    11591.05    11843.11    192.07 o
   1   0   3      704.76      629.73      9.13 o
   3   0   3       14.40       21.86      1.11 o
   5   0   3       61.65       59.45      2.70 o
   7   0   3      948.29      917.14     17.74 o
   9   0   3       10.85       12.00      1.74 o
 -12   1   3       35.60       43.86      2.85 o
 -11   1   3       41.69       37.99      2.32 o
 -10   1   3        0.07       -0.84      1.07 o
  -9   1   3       55.63       60.84      2.45 o
  -8   1   3       13.31       12.56      1.32 o
  -7   1   3      999.97      999.76     10.77 o
  -6   1   3      649.26      620.30      7.04 o
  -5   1   3      567.15      525.08      5.99 o
  -4   1   3     1258.40     1281.79     14.08 o
  -3   1   3       22.11       28.72      0.93 o
  -2   1   3     1139.69     1203.56     15.29 o
  -1   1   3     6312.01     6367.39     65.76 o
   0   1   3    12766.86    13007.00     91.87 o
   1   1   3      401.19      410.92      3.18 o
   2   1   3      312.77      359.23      3.42 o
   3   1   3     1024.80     1099.47     11.46 o
   4   1   3      472.08      448.27      6.67 o
   5   1   3       49.17       59.05      3.63 o
   6   1   3        8.57        8.32      0.63 o
   7   1   3        2.15        0.58      0.80 o
   8   1   3       58.86       51.33      2.64 o
   9   1   3       22.67       23.76      1.32 o
  10   1   3        1.08        0.02      1.02 o
 -12   2   3       74.76       83.48      5.75 o
 -11   2   3       34.66       35.80      2.35 o
 -10   2   3        4.56        5.91      1.39 o
  -9   2   3       96.02       72.51      2.73 o
  -8   2   3       27.71       24.70      1.43 o
  -7   2   3       21.23       22.26      1.89 o
  -6   2   3      464.05      467.92      5.89 o
  -5   2   3      256.54      251.16      3.44 o
  -4   2   3     7531.37     7920.75     81.72 o
  -3   2   3        6.56       12.29      0.64 o
  -2   2   3     2042.69     2019.72     23.92 o
  -1   2   3     3444.91     3579.31     31.79 o
   0   2   3    12597.04    13405.51    136.28 o
   1   2   3      933.78      979.52      7.65 o
   2   2   3      187.59      201.03      2.01 o
   3   2   3       81.47       74.32      1.37 o
   4   2   3      506.72      487.92      7.16 o
   5   2   3     1586.58     1553.99     19.74 o
   6   2   3       32.02       30.81      2.01 o
   7   2   3      574.48      561.60     10.50 o
   8   2   3        0.09       -1.04      1.89 o
   9   2   3       47.43       52.81      2.34 o
  10   2   3       19.60       24.92      2.41 o
 -12   3   3        5.95        6.15      1.75 o
 -11   3   3       21.48       24.03      2.88 o
 -10   3   3       49.61       51.73      2.50 o
  -9   3   3      174.22      148.09      5.00 o
  -8   3   3      384.96      376.39      5.79 o
  -7   3   3      186.18      177.85      3.44 o
  -6   3   3      228.34      227.61      3.39 o
  -5   3   3     1969.25     1898.51     20.63 o
  -4   3   3        2.56        8.00      0.74 o
  -3   3   3     1258.66     1267.37     13.94 o
  -2   3   3     1081.85     1139.23     11.53 o
  -1   3   3        2.87        1.25      0.50 o
   0   3   3     3890.16     4082.33     33.87 o
   1   3   3      826.36      877.34      7.80 o
   2   3   3       17.26       31.17      0.79 o
   3   3   3      223.63      234.76      2.66 o
   4   3   3        2.63        2.37      0.64 o
   5   3   3       13.07       13.74      2.22 o
   6   3   3        6.54        7.26      1.47 o
   7   3   3       48.69       49.05      2.92 o
   8   3   3      354.21      349.68      7.99 o
   9   3   3        2.02        3.77      1.80 o
  10   3   3       16.08       17.64      1.89 o
 -11   4   3       56.01       55.71      2.86 o
 -10   4   3       24.32       24.65      1.98 o
  -9   4   3        1.69        1.90      1.22 o
  -8   4   3      431.73      478.48      7.00 o
  -7   4   3       70.01       77.44      2.32 o
  -6   4   3     1017.94      994.77     13.32 o
  -5   4   3       56.05       52.03      2.90 o
  -4   4   3      117.23      104.23      2.48 o
  -3   4   3        2.15       -0.34      0.81 o
  -2   4   3      777.98      747.99      8.79 o
  -1   4   3       22.68       28.98      1.37 o
   0   4   3      326.98      332.09      3.46 o
   1   4   3     4710.93     5150.53     47.74 o
   2   4   3       63.68       83.39      1.34 o
   3   4   3      489.89      494.34      5.22 o
   4   4   3      141.95      137.38      2.19 o
   5   4   3        7.46        7.49      0.69 o
   6   4   3      948.36      940.22     15.82 o
   7   4   3       72.12       68.03      3.39 o
   8   4   3       15.03       18.00      2.32 o
   9   4   3        1.39       -0.12      1.61 o
  10   4   3       30.19       31.01      2.34 o
 -11   5   3        6.01        7.31      1.73 o
 -10   5   3       22.99       26.18      2.07 o
  -9   5   3        7.01        8.87      1.51 o
  -8   5   3       94.30       84.63      2.67 o
  -7   5   3      172.55      164.44      3.93 o
  -6   5   3       81.31       93.53      2.65 o
  -5   5   3        4.03        1.44      0.88 o
  -4   5   3       55.66       52.99      1.90 o
  -3   5   3     1598.32     1744.29     19.19 o
  -2   5   3     2022.15     2114.70     22.89 o
  -1   5   3      473.71      465.95      6.10 o
   0   5   3     2724.35     2674.30     26.04 o
   1   5   3      622.29      621.89      6.34 o
   2   5   3      805.10      901.95      8.18 o
   3   5   3       34.73       30.73      1.02 o
   4   5   3       49.96       58.88      1.77 o
   5   5   3       28.07       29.10      1.20 o
   6   5   3     1583.66     1541.71     20.16 o
   7   5   3       26.32       28.64      2.97 o
   8   5   3      336.83      341.68      6.94 o
   9   5   3       26.62       23.85      2.77 o
  10   5   3       24.69       29.91      3.52 o
 -11   6   3        8.81        7.51      1.98 o
 -10   6   3       32.98       26.57      2.50 o
  -9   6   3        3.69        4.29      1.64 o
  -8   6   3       49.83       43.08      2.28 o
  -7   6   3       18.46       26.55      3.06 o
  -6   6   3      971.72      942.64     19.47 o
  -5   6   3       16.77       14.00      1.20 o
  -4   6   3      937.30     1020.97     11.07 o
  -3   6   3        4.62        6.24      0.89 o
  -2   6   3      181.32      158.52      2.70 o
  -1   6   3       31.41       28.67      1.12 o
   0   6   3      385.33      379.21      4.64 o
   1   6   3      318.88      373.93      5.20 o
   2   6   3      658.99      615.85      7.94 o
   3   6   3      314.37      313.37      3.85 o
   4   6   3       34.31       37.42      1.30 o
   5   6   3       70.24       66.51      2.36 o
   6   6   3        2.42        2.59      1.23 o
   7   6   3        9.03        6.10      1.50 o
   8   6   3        3.26       -0.03      1.32 o
   9   6   3       14.21       16.57      3.10 o
 -11   7   3       69.75       87.19      5.93 o
 -10   7   3       23.10       20.79      2.48 o
  -9   7   3       38.47       35.46      3.64 o
  -8   7   3        5.45        3.49      1.74 o
  -7   7   3       95.74       82.74      3.54 o
  -6   7   3      153.26      142.66      3.27 o
  -5   7   3        0.02        0.93      0.83 o
  -4   7   3       69.63       82.12      2.13 o
  -3   7   3      525.75      517.77      6.41 o
  -2   7   3      248.06      256.14      3.80 o
  -1   7   3      161.64      184.55      3.06 o
   0   7   3      812.61      836.57      9.13 o
   1   7   3       36.46       38.09      1.55 o
   2   7   3       48.56       48.80      2.11 o
   3   7   3       90.37       87.00      2.43 o
   4   7   3      304.73      325.11      4.87 o
   5   7   3      231.46      223.18      4.62 o
   6   7   3       96.96       94.76      3.42 o
   7   7   3       13.04       13.42      1.73 o
   8   7   3       30.08       32.59      2.25 o
   9   7   3       21.34       32.63      3.82 o
 -10   8   3       58.25       71.46      5.32 o
  -9   8   3        0.09       -0.90      1.52 o
  -8   8   3       89.99       86.12      3.91 o
  -7   8   3       18.73       17.38      2.02 o
  -6   8   3       70.90       68.53      2.45 o
  -5   8   3      263.29      254.96      4.14 o
  -4   8   3       13.97       11.77      1.09 o
  -3   8   3        0.84       -0.71      0.71 o
  -2   8   3        4.42        4.59      0.85 o
  -1   8   3      202.02      219.27      3.63 o
   0   8   3      528.83      487.29      6.18 o
   1   8   3       93.06       86.09      2.43 o
   2   8   3      196.67      195.22      3.39 o
   3   8   3      467.10      427.52      7.34 o
   4   8   3        4.04        1.26      1.22 o
   5   8   3      434.56      437.38      7.44 o
   6   8   3        4.87        3.17      1.42 o
   7   8   3       63.91       68.15      5.40 o
   8   8   3        0.01       -0.32      1.48 o
   9   8   3        1.05       -1.12      2.52 o
 -10   9   3       59.68       62.38      6.00 o
  -9   9   3       20.28       25.47      4.16 o
  -8   9   3        1.08        4.57      2.29 o
  -7   9   3       20.81       17.93      1.78 o
  -6   9   3       14.91       15.29      1.54 o
  -5   9   3      592.79      622.25      7.88 o
  -4   9   3        8.63        7.89      1.05 o
  -3   9   3      345.99      336.51      4.95 o
  -2   9   3      381.10      368.72      5.25 o
  -1   9   3      182.18      173.80      3.07 o
   0   9   3       32.03       35.95      1.86 o
   1   9   3      155.33      142.32      3.23 o
   2   9   3      188.06      186.11      4.63 o
   3   9   3       28.05       34.58      2.14 o
   4   9   3       54.11       54.59      2.58 o
   5   9   3       15.53       19.68      2.06 o
   6   9   3        2.31        1.43      1.45 o
   7   9   3       25.82       24.45      2.32 o
   8   9   3       27.38       32.22      3.95 o
  -9  10   3        3.40        3.79      2.08 o
  -8  10   3        0.57        0.34      1.79 o
  -7  10   3        7.60        7.26      3.00 o
  -6  10   3       31.37       30.74      2.32 o
  -5  10   3      117.19      117.93      3.21 o
  -4  10   3        8.47        8.28      1.14 o
  -3  10   3       19.93       21.69      1.40 o
  -2  10   3      253.89      263.86      4.38 o
  -1  10   3       66.73       62.00      2.09 o
   0  10   3        0.03       -0.76      1.21 o
   1  10   3       27.26       26.93      1.67 o
   2  10   3        0.19        1.80      1.53 o
   3  10   3      132.70      134.69      3.96 o
   4  10   3       28.52       25.02      2.05 o
   5  10   3       75.98       82.20      4.88 o
   6  10   3        7.84        7.40      1.97 o
   7  10   3       10.50       10.72      2.04 o
  -8  11   3        3.63        2.93      2.16 o
  -7  11   3      142.54      150.68      4.76 o
  -6  11   3        8.01        7.35      1.91 o
  -5  11   3       17.16       15.53      1.96 o
  -4  11   3       94.78       93.32      3.93 o
  -3  11   3        3.25        3.66      1.09 o
  -2  11   3       27.65       27.05      1.61 o
  -1  11   3      480.76      469.67      6.57 o
   0  11   3        9.93       11.68      1.30 o
   1  11   3       65.92       62.94      3.97 o
   2  11   3       21.28       15.11      2.12 o
   3  11   3       64.52       61.19      2.91 o
   4  11   3       17.42       17.54      2.29 o
   5  11   3        0.00       -0.26      1.60 o
   6  11   3        7.03       10.00      2.12 o
   7  11   3        0.29       -0.17      1.77 o
  -8  12   3        0.42       -3.10      4.00 o
  -7  12   3        0.87        1.79      1.82 o
  -6  12   3        0.50        1.01      1.72 o
  -5  12   3       19.25       13.05      2.66 o
  -4  12   3      102.69      111.00      4.08 o
  -3  12   3       48.65       42.07      2.37 o
  -2  12   3      131.26      140.04      3.84 o
  -1  12   3        3.19        0.70      1.15 o
   0  12   3       43.35       41.57      2.25 o
   1  12   3       53.90       52.49      4.84 o
   2  12   3       45.66       41.13      3.06 o
   3  12   3       49.84       47.13      2.86 o
   4  12   3       59.31       54.72      2.98 o
   5  12   3        2.86        3.50      1.95 o
   6  12   3        0.02        0.33      1.81 o
  -6  13   3        6.14        4.32      2.01 o
  -5  13   3       57.18       63.44      3.44 o
  -4  13   3        5.89        6.04      1.87 o
  -3  13   3      104.52      110.45      4.14 o
  -2  13   3        0.93        3.52      1.44 o
  -1  13   3       29.89       30.23      3.02 o
   0  13   3        7.63        3.35      1.98 o
   1  13   3        0.12       -0.14      2.08 o
   2  13   3       12.07       13.76      2.48 o
   3  13   3        1.39       -1.65      1.65 o
   4  13   3        0.47        0.22      1.72 o
   5  13   3        0.03        0.09      2.46 o
  -5  14   3       14.07       19.98      2.65 o
  -4  14   3       17.79       22.30      3.00 o
  -3  14   3       10.62        8.04      2.02 o
  -2  14   3        3.84        4.95      1.70 o
  -1  14   3        6.20        6.02      3.33 o
   0  14   3        0.52       -0.49      1.86 o
   1  14   3        0.23       -0.97      1.85 o
   2  14   3       16.68       14.46      2.67 o
   3  14   3       36.68       29.29      2.77 o
   4  14   3        1.44        3.32      2.56 o
  -3  15   3        2.15        3.35      2.06 o
  -2  15   3        2.90       -0.09      3.79 o
  -1  15   3        8.41        7.71      2.49 o
   0  15   3        2.86        2.68      2.27 o
   1  15   3        0.19       -1.07      2.21 o
 -12   0   4      208.81      221.43      7.85 o
 -10   0   4      100.53      117.51      5.09 o
  -8   0   4       35.96       31.87      1.92 o
  -6   0   4        0.05       -0.79      0.79 o
  -4   0   4     1052.62     1086.04     19.33 o
  -2   0   4      332.34      334.34      6.85 o
   0   0   4        6.94        6.31      0.56 o
   2   0   4      506.02      593.17      7.91 o
   4   0   4      454.43      417.03      6.04 o
   6   0   4     1915.23     1858.46     26.31 o
   8   0   4       17.62       13.69      1.79 o
  10   0   4        1.39       -3.35      3.67 o
 -12   1   4       21.29       22.04      2.31 o
 -11   1   4        3.12        2.18      1.36 o
 -10   1   4       50.64       48.20      3.53 o
  -9   1   4       50.69       46.36      2.19 o
  -8   1   4        0.67       -0.03      0.74 o
  -7   1   4      655.49      612.09      7.23 o
  -6   1   4     1300.14     1233.34     12.87 o
  -5   1   4      211.42      220.81      3.16 o
  -4   1   4        4.03        3.34      0.63 o
  -3   1   4      329.82      379.65      5.52 o
  -2   1   4      246.92      213.76      3.85 o
  -1   1   4      356.10      376.65      4.75 o
   0   1   4     1537.47     1363.93     10.53 o
   1   1   4      271.87      334.39      2.99 o
   2   1   4     1835.31     1922.45     15.43 o
   3   1   4        1.15        0.35      0.34 o
   4   1   4      110.51      111.15      2.22 o
   5   1   4       93.33       81.42      1.77 o
   6   1   4        1.05        1.98      0.80 o
   7   1   4       29.61       27.21      1.48 o
   8   1   4       17.75       18.07      1.47 o
   9   1   4       33.18       32.51      1.70 o
  10   1   4       13.43       14.71      2.01 o
 -12   2   4       23.48       23.47      2.44 o
 -11   2   4        2.78        4.63      1.48 o
 -10   2   4       12.21       17.59      3.32 o
  -9   2   4       10.00        7.15      1.32 o
  -8   2   4      442.09      423.44      6.27 o
  -7   2   4      419.98      417.57      5.41 o
  -6   2   4       16.14       15.81      0.99 o
  -5   2   4     1354.28     1360.39     15.20 o
  -4   2   4        6.03        5.73      1.09 o
  -3   2   4       51.09       67.03      1.83 o
  -2   2   4       14.13       14.02      0.78 o
  -1   2   4     1119.14     1208.43     10.51 o
   0   2   4        0.01       -0.33      0.33 o
   1   2   4       29.10       51.64      0.96 o
   2   2   4       35.10       29.34      0.74 o
   3   2   4      256.86      229.32      2.45 o
   4   2   4      522.09      486.48      6.89 o
   5   2   4       81.91       95.43      4.55 o
   6   2   4      823.61      791.82     13.55 o
   7   2   4        8.08        6.00      1.63 o
   8   2   4       52.68       52.06      2.97 o
   9   2   4        0.69       -1.02      2.05 o
  10   2   4       50.97       53.13      3.31 o
 -12   3   4        3.61        3.46      1.73 o
 -11   3   4       67.52       77.12      4.13 o
 -10   3   4        1.49        0.55      1.17 o
  -9   3   4        1.63        3.94      1.27 o
  -8   3   4     1079.69     1054.52     12.93 o
  -7   3   4      555.74      550.36      6.74 o
  -6   3   4      887.45      843.15     10.98 o
  -5   3   4        9.03       11.49      1.10 o
  -4   3   4      331.64      429.54      6.40 o
  -3   3   4        2.35        2.24      0.86 o
  -2   3   4       45.18       45.04      1.38 o
  -1   3   4     2410.46     2474.52     24.05 o
   0   3   4     4169.87     4407.97     39.03 o
   1   3   4      193.16      171.74      3.30 o
   2   3   4     2447.61     2616.88     22.11 o
   3   3   4      248.75      232.82      2.74 o
   4   3   4        0.38        1.48      0.45 o
   5   3   4       69.86       61.73      2.73 o
   6   3   4       17.07       22.57      2.09 o
   7   3   4       18.47       13.20      2.02 o
   8   3   4       22.16       24.66      2.36 o
   9   3   4      129.06      126.60      7.24 o
  10   3   4       28.82       28.44      2.19 o
 -12   4   4       94.54      104.74      6.62 o
 -11   4   4        2.08       -0.82      1.31 o
 -10   4   4        0.18        0.98      1.25 o
  -9   4   4        1.06        2.68      1.19 o
  -8   4   4      526.55      502.65      8.12 o
  -7   4   4      459.62      435.16      5.71 o
  -6   4   4      134.21      130.99      2.77 o
  -5   4   4     1285.11     1368.54     17.39 o
  -4   4   4      807.34      813.69      9.61 o
  -3   4   4     1358.21     1339.88     15.08 o
  -2   4   4      829.60      873.98     10.92 o
  -1   4   4      242.04      230.33      3.13 o
   0   4   4       75.56       83.76      1.53 o
   1   4   4     1142.51     1088.07      9.72 o
   2   4   4     1330.07     1458.97     14.38 o
   3   4   4        9.34        5.85      0.54 o
   4   4   4        7.67        7.09      0.64 o
   5   4   4      225.98      213.29      4.67 o
   6   4   4       29.48       27.35      2.26 o
   7   4   4      182.78      180.60      5.49 o
   8   4   4       44.25       48.06      3.46 o
   9   4   4        8.50        6.87      2.35 o
 -11   5   4       39.87       39.56      2.93 o
 -10   5   4       10.70        6.98      1.53 o
  -9   5   4      403.73      380.13      9.93 o
  -8   5   4       15.05       10.73      1.30 o
  -7   5   4      195.30      196.59      4.20 o
  -6   5   4        0.92        3.97      2.32 o
  -5   5   4       26.58       23.01      2.01 o
  -4   5   4       75.43       85.85      2.22 o
  -3   5   4      426.77      453.67      5.74 o
  -2   5   4       81.96       77.33      1.97 o
  -1   5   4       26.11       32.03      1.30 o
   0   5   4      305.36      345.49      3.99 o
   1   5   4        1.57        2.28      0.63 o
   2   5   4      178.45      199.83      2.53 o
   3   5   4      272.51      259.83      3.34 o
   4   5   4       38.37       35.71      1.24 o
   5   5   4      132.44      109.91      2.49 o
   6   5   4        1.72        0.35      1.01 o
   7   5   4      300.29      298.58      7.51 o
   8   5   4        0.01       -0.85      1.78 o
   9   5   4       45.44       45.78      5.47 o
 -11   6   4       17.93       14.02      2.26 o
 -10   6   4        0.57       -1.44      1.56 o
  -9   6   4       13.18       17.15      2.10 o
  -8   6   4        9.05        6.04      1.48 o
  -7   6   4      961.25      923.90     26.41 o
  -6   6   4        5.15        5.54      1.76 o
  -5   6   4      369.67      340.46      6.80 o
  -4   6   4       46.53       39.64      1.62 o
  -3   6   4      829.62      824.15     10.15 o
  -2   6   4       28.49       29.35      1.35 o
  -1   6   4      876.66      892.27     11.99 o
   0   6   4      110.19      132.56      2.14 o
   1   6   4      533.04      498.70      5.46 o
   2   6   4      211.24      223.09      3.32 o
   3   6   4       53.70       53.82      1.86 o
   4   6   4       19.29       20.21      1.14 o
   5   6   4      206.77      201.38      4.83 o
   6   6   4       53.84       53.70      6.23 o
   7   6   4       29.89       29.24      4.96 o
   8   6   4       10.34        9.24      2.60 o
   9   6   4      147.87      160.04      7.05 o
 -11   7   4       46.13       53.27      3.54 o
 -10   7   4       22.94       24.15      2.54 o
  -9   7   4        4.30        2.30      1.56 o
  -8   7   4       17.80       19.61      1.88 o
  -7   7   4        0.73        0.67      1.42 o
  -6   7   4       27.16       26.81      1.84 o
  -5   7   4       63.70       60.18      2.19 o
  -4   7   4       98.65      110.96      2.75 o
  -3   7   4       27.31       22.80      1.37 o
  -2   7   4      257.13      253.55      4.27 o
  -1   7   4      121.35      133.43      3.19 o
   0   7   4      135.16      137.67      2.42 o
   1   7   4       35.67       38.17      1.45 o
   2   7   4      351.16      358.65      4.85 o
   3   7   4       82.55       78.35      2.42 o
   4   7   4      451.13      418.89      8.81 o
   5   7   4      175.53      174.04      4.66 o
   6   7   4        0.41        0.57      1.97 o
   7   7   4       59.30       58.04      2.74 o
   8   7   4       11.11       16.67      1.76 o
   9   7   4        0.41        0.06      2.98 o
 -10   8   4        1.16        3.96      1.99 o
  -9   8   4       46.35       45.72      3.83 o
  -8   8   4        2.37        2.39      1.48 o
  -7   8   4       10.65       10.55      1.62 o
  -6   8   4       79.19       80.13      2.59 o
  -5   8   4        5.35        5.13      1.20 o
  -4   8   4       16.56       15.49      1.82 o
  -3   8   4      482.05      469.76      6.79 o
  -2   8   4       25.40       22.40      1.41 o
  -1   8   4       68.88       59.83      2.41 o
   0   8   4      305.61      294.10      4.84 o
   1   8   4      741.16      743.42      8.73 o
   2   8   4      362.42      351.21      5.93 o
   3   8   4        0.11       -0.10      0.98 o
   4   8   4      124.24      116.69      3.40 o
   5   8   4       15.19       13.43      2.77 o
   6   8   4        7.41        5.91      1.50 o
   7   8   4        0.03       -1.28      1.28 o
   8   8   4       24.07       24.57      2.23 o
 -10   9   4       53.85       58.49      3.87 o
  -9   9   4        3.48        1.48      1.91 o
  -8   9   4      102.27      102.01      4.53 o
  -7   9   4       26.68       23.96      2.00 o
  -6   9   4       23.20       23.58      1.89 o
  -5   9   4      164.20      152.97      3.54 o
  -4   9   4      225.75      226.82      4.34 o
  -3   9   4        1.04        1.10      1.03 o
  -2   9   4        1.35        0.74      0.96 o
  -1   9   4       21.97       24.31      1.28 o
   0   9   4      191.13      164.03      3.98 o
   1   9   4        0.01       -0.87      0.88 o
   2   9   4      518.12      484.21      8.05 o
   3   9   4       54.33       56.02      2.53 o
   4   9   4       20.52       19.38      1.82 o
   5   9   4        0.08        1.33      1.43 o
   6   9   4       10.39       14.52      3.33 o
   7   9   4       18.28       16.83      2.11 o
   8   9   4        0.44        0.11      1.68 o
  -9  10   4        0.02       -1.87      1.87 o
  -8  10   4       29.86       32.42      2.95 o
  -7  10   4       73.90       64.73      3.62 o
  -6  10   4      122.16      121.48      3.78 o
  -5  10   4        0.01       -1.05      1.05 o
  -4  10   4       76.25       76.18      3.39 o
  -3  10   4      258.08      260.98      4.88 o
  -2  10   4      175.17      158.23      4.06 o
  -1  10   4       11.57       13.49      1.94 o
   0  10   4        0.17       -0.81      1.02 o
   1  10   4      101.14      103.24      3.07 o
   2  10   4      217.38      199.79      4.34 o
   3  10   4        6.37        4.32      1.49 o
   4  10   4       77.58       78.70      3.25 o
   5  10   4       30.65       26.47      2.47 o
   6  10   4       96.59      111.23      4.34 o
   7  10   4        0.82       -1.11      1.63 o
  -8  11   4        2.26        4.55      2.50 o
  -7  11   4        8.88        9.01      2.32 o
  -6  11   4       18.59       22.11      2.60 o
  -5  11   4        2.20       -0.92      1.60 o
  -4  11   4        2.57        3.59      1.84 o
  -3  11   4      172.30      168.77      3.95 o
  -2  11   4      330.60      346.66      6.01 o
  -1  11   4        9.31        8.83      1.40 o
   0  11   4      202.27      206.43      4.37 o
   1  11   4       22.99       24.20      2.04 o
   2  11   4        2.28        2.22      1.43 o
   3  11   4        4.56        2.99      1.51 o
   4  11   4       19.55       21.28      2.48 o
   5  11   4       20.18       17.17      2.39 o
   6  11   4        1.60        3.27      1.96 o
  -7  12   4       10.21       11.73      2.57 o
  -6  12   4        6.50        5.75      2.18 o
  -5  12   4       10.51       10.14      2.38 o
  -4  12   4        0.57       -1.65      1.65 o
  -3  12   4        2.18        0.73      1.44 o
  -2  12   4        3.06        2.79      1.29 o
  -1  12   4        5.17        8.59      1.45 o
   0  12   4        0.00        0.12      1.35 o
   1  12   4       16.40       12.54      2.31 o
   2  12   4       17.07       20.67      2.17 o
   3  12   4        1.51        2.74      1.64 o
   4  12   4       15.52       18.77      2.58 o
   5  12   4        2.03        0.89      2.06 o
  -6  13   4       23.69       20.92      2.89 o
  -5  13   4        0.01       -1.85      1.85 o
  -4  13   4       21.61       21.57      2.81 o
  -3  13   4       13.57       10.93      2.04 o
  -2  13   4       14.36       13.11      2.11 o
  -1  13   4       17.89       19.26      2.64 o
   0  13   4       11.03       12.67      2.35 o
   1  13   4       40.25       36.40      4.23 o
   2  13   4       19.67       21.17      2.41 o
   3  13   4       47.60       57.20      3.26 o
   4  13   4        0.06        0.17      1.98 o
  -5  14   4        4.76        4.76      2.46 o
  -4  14   4        0.03        3.21      2.17 o
  -3  14   4       21.07       16.69      2.82 o
  -2  14   4        3.92        3.32      2.80 o
  -1  14   4        9.85       10.23      2.49 o
   0  14   4        0.00        1.28      1.91 o
   1  14   4        9.21       11.06      2.97 o
   2  14   4       10.89       11.04      2.30 o
   3  14   4        4.70        4.05      2.07 o
  -2  15   4       26.48       29.70      6.25 o
  -1  15   4       12.03       10.49      2.71 o
   0  15   4        0.46        1.10      2.19 o
 -11   0   5      115.30      130.78      5.61 o
  -9   0   5       18.50       20.23      2.30 o
  -7   0   5       30.50       21.50      1.72 o
  -5   0   5     1486.60     1412.17     20.45 o
  -3   0   5       36.54       37.41      2.00 o
  -1   0   5       43.01       38.15      1.60 o
   1   0   5       51.73       80.38      2.05 o
   3   0   5      222.19      274.65      4.49 o
   5   0   5     1328.97     1293.23     18.86 o
   7   0   5      920.50      922.70     18.19 o
   9   0   5      109.64      113.73      3.18 o
 -12   1   5        8.11       13.68      2.01 o
 -11   1   5       10.40        9.50      1.67 o
 -10   1   5       59.48       58.42      2.61 o
  -9   1   5       95.51       93.42      3.02 o
  -8   1   5        0.97        1.41      1.33 o
  -7   1   5      395.79      371.17      5.00 o
  -6   1   5      505.89      492.88      6.01 o
  -5   1   5      222.14      197.73      3.29 o
  -4   1   5        5.23        1.97      0.54 o
  -3   1   5       56.46       31.40      1.51 o
  -2   1   5     2060.13     2084.68     22.47 o
  -1   1   5      655.95      628.27      6.89 o
   0   1   5       84.26      116.46      1.80 o
   1   1   5      307.04      305.85      3.89 o
   2   1   5      169.75      178.53      2.12 o
   3   1   5     1597.50     1580.60     13.90 o
   4   1   5        2.93        6.93      0.57 o
   5   1   5      644.86      629.60      7.82 o
   6   1   5        3.75        4.67      1.09 o
   7   1   5        0.77       -0.82      0.82 o
   8   1   5       57.58       57.46      2.10 o
   9   1   5        0.41        2.19      1.61 o
 -12   2   5        2.91        8.08      1.86 o
 -11   2   5       94.21      100.93      3.57 o
 -10   2   5        0.62        0.92      1.17 o
  -9   2   5       56.11       50.87      2.32 o
  -8   2   5        1.75        1.35      1.06 o
  -7   2   5      220.87      224.03      3.59 o
  -6   2   5        0.08       -0.69      0.69 o
  -5   2   5      444.90      435.84      5.79 o
  -4   2   5      204.88      196.39      3.06 o
  -3   2   5       23.15       24.27      1.23 o
  -2   2   5      174.06      160.62      2.36 o
  -1   2   5      105.41      110.53      1.76 o
   0   2   5     1720.94     1665.20     14.41 o
   1   2   5      581.14      640.85      6.02 o
   2   2   5      563.58      605.36     10.64 o
   3   2   5       19.03       21.40      1.27 o
   4   2   5       62.12       57.72      1.86 o
   5   2   5      141.52      129.75      3.93 o
   6   2   5      208.72      194.84      5.27 o
   7   2   5       28.79       23.21      2.21 o
   8   2   5       21.90       22.21      2.30 o
   9   2   5       24.13       26.55      5.03 o
 -12   3   5       38.62       51.83      3.77 o
 -11   3   5       13.18       12.88      1.83 o
 -10   3   5       30.93       28.98      2.04 o
  -9   3   5       47.72       44.49      2.23 o
  -8   3   5       92.46      117.89      4.71 o
  -7   3   5      354.19      356.28      4.95 o
  -6   3   5     1135.81     1154.38     19.52 o
  -5   3   5       77.48       77.56      1.93 o
  -4   3   5      377.58      445.68      6.77 o
  -3   3   5      120.79      146.07      3.47 o
  -2   3   5      578.21      565.29      7.11 o
  -1   3   5     1636.85     1623.36     15.09 o
   0   3   5      127.11      132.94      2.03 o
   1   3   5     5255.90     5632.45     43.86 o
   2   3   5      660.20      738.43      8.80 o
   3   3   5       10.86       10.63      0.70 o
   4   3   5       83.19       72.51      1.62 o
   5   3   5       31.57       24.20      1.96 o
   6   3   5      634.24      616.75     11.53 o
   7   3   5      527.95      544.25     10.85 o
   8   3   5       99.63       99.23      4.78 o
   9   3   5        1.42       -0.77      1.73 o
 -12   4   5        1.88       -1.93      1.93 o
 -11   4   5        4.93        5.40      1.80 o
 -10   4   5       20.28       19.05      1.83 o
  -9   4   5       40.68       36.99      2.21 o
  -8   4   5       93.19       81.92      3.39 o
  -7   4   5        0.64        0.29      0.92 o
  -6   4   5      325.91      335.87      6.18 o
  -5   4   5      563.26      526.20      7.96 o
  -4   4   5     2975.59     2858.85     30.82 o
  -3   4   5       52.29       56.14      1.94 o
  -2   4   5      732.07      716.84      8.79 o
  -1   4   5       61.69       38.98      1.14 o
   0   4   5      144.15      119.80      1.95 o
   1   4   5     2811.88     2972.29     28.60 o
   2   4   5      145.06      145.40      2.94 o
   3   4   5        0.03        0.61      0.52 o
   4   4   5      380.98      394.01      5.43 o
   5   4   5      392.91      369.94      5.21 o
   6   4   5       29.64       24.80      2.38 o
   7   4   5       11.37        7.91      1.87 o
   8   4   5       95.52       97.14      6.09 o
   9   4   5        0.21        0.91      1.81 o
 -11   5   5        4.15        1.04      1.75 o
 -10   5   5       89.86       86.53      3.90 o
  -9   5   5        5.09        5.21      1.36 o
  -8   5   5      344.53      314.28      7.32 o
  -7   5   5       10.23       10.03      1.43 o
  -6   5   5      140.15      134.15      3.44 o
  -5   5   5        0.21        0.08      1.08 o
  -4   5   5     1214.88     1176.66     13.83 o
  -3   5   5      216.22      244.62      4.06 o
  -2   5   5       85.78       81.04      1.85 o
  -1   5   5      355.55      358.06      4.23 o
   0   5   5     1318.98     1309.97     12.53 o
   1   5   5        5.77       11.53      0.89 o
   2   5   5      149.47      147.19      3.18 o
   3   5   5       98.03       95.43      1.86 o
   4   5   5       10.23        9.80      1.04 o
   5   5   5       83.66       78.72      2.73 o
   6   5   5       78.03       71.28      6.33 o
   7   5   5       19.59       22.35      2.90 o
   8   5   5       25.42       24.61      3.10 o
   9   5   5       28.30       25.83      3.55 o
 -11   6   5        0.15        0.13      1.67 o
 -10   6   5        8.58       11.00      2.09 o
  -9   6   5       19.24       18.04      2.23 o
  -8   6   5      138.11      136.75      4.87 o
  -7   6   5        1.56        3.88      1.30 o
  -6   6   5      222.70      212.88      4.61 o
  -5   6   5       68.13       61.43      2.16 o
  -4   6   5      290.50      285.92      6.88 o
  -3   6   5      204.06      185.83      3.57 o
  -2   6   5      534.50      536.99      6.45 o
  -1   6   5      533.45      532.73      5.89 o
   0   6   5     1373.16     1315.20     12.70 o
   1   6   5      820.55      890.35      9.01 o
   2   6   5      197.54      181.56      3.41 o
   3   6   5       18.74       17.67      1.11 o
   4   6   5      256.73      254.70      5.00 o
   5   6   5      101.46      100.55      4.04 o
   6   6   5      211.91      205.80      4.93 o
   7   6   5       12.29       10.37      1.83 o
   8   6   5       50.81       55.60      5.59 o
 -11   7   5       65.00       70.91      5.65 o
 -10   7   5        9.04       10.96      2.10 o
  -9   7   5       20.93       24.51      2.47 o
  -8   7   5        9.97       13.30      1.94 o
  -7   7   5        1.76        3.43      1.54 o
  -6   7   5      129.46      122.87      3.21 o
  -5   7   5      255.23      254.35      4.60 o
  -4   7   5      372.19      343.85      6.79 o
  -3   7   5      223.53      226.19      4.14 o
  -2   7   5       44.72       38.59      1.68 o
  -1   7   5       77.23       56.17      1.60 o
   0   7   5       46.79       39.65      1.30 o
   1   7   5       41.92       37.93      1.23 o
   2   7   5        8.06        8.89      1.16 o
   3   7   5       96.05       86.58      2.58 o
   4   7   5       21.62       17.94      2.59 o
   5   7   5       26.67       23.42      1.94 o
   6   7   5       48.85       46.90      4.45 o
   7   7   5       19.43       23.11      1.89 o
   8   7   5       61.06       64.10      4.80 o
 -10   8   5        2.41        3.64      1.96 o
  -9   8   5       56.58       51.55      5.21 o
  -8   8   5       54.50       47.80      3.04 o
  -7   8   5        0.01       -1.20      1.24 o
  -6   8   5        0.43       -0.38      1.05 o
  -5   8   5       79.22       73.15      2.54 o
  -4   8   5      151.76      149.57      3.47 o
  -3   8   5      135.92      133.85      3.24 o
  -2   8   5      378.04      388.06      6.01 o
  -1   8   5        3.18        1.90      0.81 o
   0   8   5      210.98      203.02      3.05 o
   1   8   5       28.66       33.18      1.52 o
   2   8   5        8.61       10.69      1.31 o
   3   8   5        0.61        0.25      1.04 o
   4   8   5       15.45       14.30      1.81 o
   5   8   5       37.31       37.35      2.67 o
   6   8   5       24.79       25.34      2.42 o
   7   8   5        0.69        1.03      1.60 o
   8   8   5       66.14       71.48      6.67 o
 -10   9   5        9.46        8.70      2.40 o
  -9   9   5       80.94       90.40      5.01 o
  -8   9   5        6.13        3.78      1.85 o
  -7   9   5        9.09        9.12      2.01 o
  -6   9   5      113.94      101.79      3.49 o
  -5   9   5       72.89       72.29      2.60 o
  -4   9   5       52.12       52.49      2.20 o
  -3   9   5      230.07      242.64      4.64 o
  -2   9   5      139.79      144.89      3.47 o
  -1   9   5      261.22      245.53      3.93 o
   0   9   5        1.82        0.13      1.03 o
   1   9   5      170.42      152.16      3.75 o
   2   9   5        2.41        4.48      1.23 o
   3   9   5      270.53      240.80      4.78 o
   4   9   5      123.73      117.65      4.18 o
   5   9   5       48.24       52.13      3.07 o
   6   9   5        7.77       12.01      1.95 o
   7   9   5       46.55       54.90      3.17 o
  -9  10   5       51.00       63.05      3.99 o
  -8  10   5        1.79        0.53      1.84 o
  -7  10   5        1.08        1.28      1.61 o
  -6  10   5        0.12       -0.68      1.22 o
  -5  10   5        5.60        4.29      1.28 o
  -4  10   5      112.69      108.28      3.17 o
  -3  10   5       87.69       84.38      3.97 o
  -2  10   5       52.66       45.01      2.19 o
  -1  10   5      188.62      176.61      3.97 o
   0  10   5      387.46      397.11      5.82 o
   1  10   5       71.54       70.93      3.15 o
   2  10   5        6.68        6.50      1.40 o
   3  10   5       75.33       70.62      2.74 o
   4  10   5        0.81       -0.66      1.83 o
   5  10   5        0.61        1.92      1.61 o
   6  10   5        1.31       -0.62      2.61 o
  -8  11   5        0.97        0.31      3.17 o
  -7  11   5       16.90       16.19      3.72 o
  -6  11   5        1.03       -0.94      1.76 o
  -5  11   5      126.09      125.80      4.94 o
  -4  11   5      112.43      117.63      4.12 o
  -3  11   5       40.62       52.80      2.41 o
  -2  11   5       25.87       24.06      1.85 o
  -1  11   5      103.46      106.42      3.60 o
   0  11   5       36.06       36.88      2.10 o
   1  11   5        8.20       10.40      1.56 o
   2  11   5        2.82        1.21      1.25 o
   3  11   5       41.67       47.90      2.74 o
   4  11   5        1.13       -0.12      1.70 o
   5  11   5       17.39       21.25      2.61 o
   6  11   5       26.15       33.09      2.97 o
  -7  12   5        8.35        7.87      2.44 o
  -6  12   5        1.48       -0.82      2.65 o
  -5  12   5       36.02       30.57      2.97 o
  -4  12   5       14.88       11.62      2.02 o
  -3  12   5        7.28        7.25      1.81 o
  -2  12   5       30.45       36.58      2.18 o
  -1  12   5       12.42       12.87      1.87 o
   0  12   5       13.07       13.50      1.70 o
   1  12   5       62.25       64.04      2.74 o
   2  12   5        0.92        3.01      1.61 o
   3  12   5       28.70       32.63      2.57 o
   4  12   5        0.21        2.25      1.89 o
   5  12   5       15.68       14.75      2.52 o
  -6  13   5        0.11       -1.98      2.04 o
  -5  13   5        0.45        1.26      2.82 o
  -4  13   5        9.19        3.02      2.31 o
  -3  13   5       10.79       11.49      2.13 o
  -2  13   5        0.10        2.07      2.74 o
  -1  13   5       25.98       27.83      2.94 o
   0  13   5        5.94        5.26      1.59 o
   1  13   5       33.48       36.24      2.74 o
   2  13   5       17.72       15.22      2.24 o
   3  13   5       30.44       32.45      3.15 o
   4  13   5        4.23        7.48      2.73 o
  -5  14   5        7.02        7.81      4.08 o
  -4  14   5       70.41       78.28      5.12 o
  -3  14   5        8.47        3.76      2.84 o
  -2  14   5       23.31       29.33      3.26 o
  -1  14   5        0.51       -0.97      2.85 o
   0  14   5       10.23       11.61      2.20 o
   1  14   5        0.27        1.02      1.83 o
   2  14   5        0.19        1.63      1.88 o
 -12   0   6       15.11       31.12      4.55 o
 -10   0   6      123.55      148.21     10.50 o
  -8   0   6     1409.53     1327.03     20.22 o
  -6   0   6      413.26      396.28      8.06 o
  -4   0   6      374.52      376.26      8.42 o
  -2   0   6      310.23      381.48     10.23 o
   0   0   6      349.77      377.56      6.54 o
   2   0   6      582.40      564.65      8.09 o
   4   0   6      185.59      182.05      4.04 o
   6   0   6      470.41      432.37      9.94 o
   8   0   6      106.98      112.60      8.72 o
 -12   1   6       36.78       40.19      3.89 o
 -11   1   6       43.82       53.63      2.76 o
 -10   1   6        6.03        8.40      1.50 o
  -9   1   6        4.96        5.85      1.28 o
  -8   1   6      415.10      420.95      5.75 o
  -7   1   6      661.19      638.93      7.66 o
  -6   1   6      727.52      684.75      8.67 o
  -5   1   6      102.33       99.73      2.27 o
  -4   1   6      117.70      129.75      3.21 o
  -3   1   6      369.44      407.86      5.62 o
  -2   1   6        2.10        2.39      0.72 o
  -1   1   6      435.33      457.19      5.45 o
   0   1   6     1759.13     1730.69     16.08 o
   1   1   6      153.28      146.43      2.14 o
   2   1   6     1778.12     1742.36     15.29 o
   3   1   6       16.39       16.55      0.94 o
   4   1   6      309.06      302.71      3.93 o
   5   1   6       39.49       40.56      1.67 o
   6   1   6      513.46      493.39      7.78 o
   7   1   6       12.87       13.20      1.55 o
   8   1   6        7.30        6.74      2.56 o
   9   1   6        1.59        2.08      3.18 o
 -12   2   6      165.49      179.84      5.91 o
 -11   2   6       23.85       23.59      3.48 o
 -10   2   6      108.11      112.05      3.54 o
  -9   2   6        3.36        4.80      1.17 o
  -8   2   6       33.48       33.64      1.55 o
  -7   2   6       64.22       64.19      1.97 o
  -6   2   6      662.98      610.79      7.88 o
  -5   2   6     1660.40     1573.23     17.81 o
  -4   2   6       33.31       40.63      1.73 o
  -3   2   6     1229.84     1339.50     15.24 o
  -2   2   6        3.71        2.85      0.62 o
  -1   2   6      297.31      360.46      4.18 o
   0   2   6     1105.40     1146.99     11.06 o
   1   2   6      502.00      511.84      5.21 o
   2   2   6     1205.64     1233.99     12.06 o
   3   2   6      211.82      180.30      2.74 o
   4   2   6      115.21      106.25      2.29 o
   5   2   6      121.14      115.32      2.65 o
   6   2   6      372.37      360.98      6.12 o
   7   2   6       99.83      105.76      6.48 o
   8   2   6        5.22        3.05      1.77 o
   9   2   6        1.05        1.69      1.79 o
 -12   3   6        0.25       -1.34      1.85 o
 -11   3   6        2.18       -0.17      1.51 o
 -10   3   6        0.14       -1.36      1.36 o
  -9   3   6      205.70      200.16      4.09 o
  -8   3   6       15.10       18.65      1.28 o
  -7   3   6      917.29      904.19     11.64 o
  -6   3   6      224.85      213.71      6.15 o
  -5   3   6      237.95      233.52      4.55 o
  -4   3   6      486.91      514.14      6.98 o
  -3   3   6      104.09      129.95      2.71 o
  -2   3   6      142.79      126.56      2.36 o
  -1   3   6       14.82       12.16      0.74 o
   0   3   6       87.65       84.06      1.68 o
   1   3   6       10.02       14.63      0.88 o
   2   3   6      963.12     1032.20     10.18 o
   3   3   6      157.53      150.49      2.60 o
   4   3   6      157.51      160.49      2.59 o
   5   3   6        4.21        3.62      0.86 o
   6   3   6        0.02        2.11      1.51 o
   7   3   6       43.18       39.60      2.91 o
   8   3   6       32.58       28.50      2.74 o
   9   3   6        5.63        5.83      2.59 o
 -11   4   6       20.67       22.71      2.54 o
 -10   4   6       25.48       24.25      2.42 o
  -9   4   6       41.64       32.39      2.13 o
  -8   4   6      102.22       95.65      2.46 o
  -7   4   6      278.40      267.86      4.49 o
  -6   4   6      436.95      390.61      6.66 o
  -5   4   6      501.96      457.02      7.34 o
  -4   4   6      362.27      337.71      5.23 o
  -3   4   6       18.94       17.56      1.16 o
  -2   4   6      130.52      139.99      2.36 o
  -1   4   6      548.62      525.72      6.16 o
   0   4   6       18.38       24.12      0.99 o
   1   4   6      583.93      520.11      5.69 o
   2   4   6        3.70        4.92      0.68 o
   3   4   6      327.38      339.52      4.48 o
   4   4   6       36.51       37.00      1.81 o
   5   4   6      107.88      105.58      2.82 o
   6   4   6       54.45       59.67      3.29 o
   7   4   6       38.19       32.89      2.84 o
   8   4   6        0.32        0.08      1.68 o
 -11   5   6       20.79       19.89      2.49 o
 -10   5   6        0.39        0.54      1.56 o
  -9   5   6       26.99       30.36      2.17 o
  -8   5   6        4.54        7.09      1.68 o
  -7   5   6      930.61      896.15     12.82 o
  -6   5   6       46.62       39.81      2.59 o
  -5   5   6      542.89      541.73      7.57 o
  -4   5   6      590.73      641.34      8.52 o
  -3   5   6       93.48       84.49      2.35 o
  -2   5   6       17.15       19.18      1.01 o
  -1   5   6        1.77        3.07      0.70 o
   0   5   6      681.43      710.92      7.47 o
   1   5   6      985.50     1024.93     11.17 o
   2   5   6      131.26      106.65      2.07 o
   3   5   6        1.52        2.47      0.84 o
   4   5   6       64.01       56.68      2.25 o
   5   5   6       56.99       51.11      2.11 o
   6   5   6       42.29       48.73      2.83 o
   7   5   6        9.90       15.37      3.23 o
   8   5   6       25.41       26.58      6.22 o
 -11   6   6        9.15        8.79      2.23 o
 -10   6   6       39.26       43.64      3.12 o
  -9   6   6       20.83       22.60      2.14 o
  -8   6   6      105.77      100.88      3.95 o
  -7   6   6        0.09        0.79      1.22 o
  -6   6   6        0.40       -0.17      1.04 o
  -5   6   6       10.54        9.27      1.26 o
  -4   6   6        6.58        2.98      1.06 o
  -3   6   6      547.22      561.40      8.53 o
  -2   6   6       31.18       27.92      1.48 o
  -1   6   6     2216.79     2198.31     20.51 o
   0   6   6      292.87      292.73      3.86 o
   1   6   6        4.86        1.39      0.56 o
   2   6   6       15.52       12.12      1.03 o
   3   6   6      101.93      114.27      2.85 o
   4   6   6       26.49       27.41      1.80 o
   5   6   6       51.14       48.46      2.48 o
   6   6   6        0.21        0.31      1.08 o
   7   6   6       11.17        9.85      2.63 o
   8   6   6        3.21        6.35      2.58 o
 -11   7   6       61.83       61.81      3.84 o
 -10   7   6        2.18        1.26      1.81 o
  -9   7   6       22.59       20.37      2.12 o
  -8   7   6       22.35       19.04      2.25 o
  -7   7   6      430.15      399.29      6.57 o
  -6   7   6      272.55      249.55      4.75 o
  -5   7   6      359.61      355.70      5.85 o
  -4   7   6       91.35       88.45      2.95 o
  -3   7   6      299.96      294.05      4.28 o
  -2   7   6      460.51      462.02     10.35 o
  -1   7   6       80.59       80.25      1.92 o
   0   7   6       43.88       49.49      1.78 o
   1   7   6        1.99        0.55      0.76 o
   2   7   6      345.67      317.07      4.62 o
   3   7   6        4.47        3.43      1.43 o
   4   7   6      234.81      219.78      4.87 o
   5   7   6        1.54        0.54      1.24 o
   6   7   6        5.26        4.80      2.43 o
   7   7   6        4.50        3.98      2.54 o
 -10   8   6       61.14       60.23      3.77 o
  -9   8   6        0.77        2.35      1.72 o
  -8   8   6       19.15       24.82      2.76 o
  -7   8   6       21.04       19.28      1.97 o
  -6   8   6        0.01        1.05      1.13 o
  -5   8   6       16.73       16.47      1.56 o
  -4   8   6        0.44        1.05      1.06 o
  -3   8   6        5.33        2.70      0.90 o
  -2   8   6      896.84      879.99     10.18 o
  -1   8   6      171.71      171.50      2.91 o
   0   8   6      176.05      161.33      2.75 o
   1   8   6      249.43      265.04      4.07 o
   2   8   6       18.40       14.12      1.48 o
   3   8   6       78.25       79.73      2.67 o
   4   8   6        0.48       -0.26      1.15 o
   5   8   6        2.02        2.73      1.99 o
   6   8   6        0.22       -1.31      1.31 o
   7   8   6      171.11      179.55      6.00 o
 -10   9   6        0.47       -0.07      2.39 o
  -9   9   6        0.04       -0.58      2.13 o
  -8   9   6        2.64        0.52      1.49 o
  -7   9   6       23.01       17.79      2.02 o
  -6   9   6       15.18       18.22      1.71 o
  -5   9   6        0.30       -1.04      1.04 o
  -4   9   6       27.46       34.31      1.96 o
  -3   9   6      169.93      169.65      3.31 o
  -2   9   6      595.96      579.53      7.49 o
  -1   9   6        4.29        4.78      0.87 o
   0   9   6        0.02        0.02      1.07 o
   1   9   6        8.37        7.46      1.32 o
   2   9   6       46.64       44.95      2.17 o
   3   9   6       38.70       32.30      1.94 o
   4   9   6      131.73      132.91      4.53 o
   5   9   6        4.69        5.61      1.72 o
   6   9   6       30.54       28.85      3.22 o
  -9  10   6        0.01        0.71      4.19 o
  -8  10   6       45.42       47.21      3.48 o
  -7  10   6       18.97       15.84      2.21 o
  -6  10   6       77.45       81.98      3.34 o
  -5  10   6       84.27       88.91      3.05 o
  -4  10   6       22.00       18.67      1.73 o
  -3  10   6       27.19       35.53      3.78 o
  -2  10   6        1.47       -0.51      0.97 o
  -1  10   6        5.17        6.66      1.32 o
   0  10   6        0.06        0.05      1.12 o
   1  10   6       26.19       27.80      1.88 o
   2  10   6       44.05       41.27      3.14 o
   3  10   6        1.88       -1.17      1.28 o
   4  10   6       27.58       21.01      2.33 o
   5  10   6       19.90       15.75      3.15 o
   6  10   6        2.43        4.86      2.00 o
  -8  11   6        4.69        3.09      2.14 o
  -7  11   6        0.58        2.96      1.87 o
  -6  11   6       12.52       19.16      4.41 o
  -5  11   6       36.25       36.62      2.24 o
  -4  11   6        0.19       -1.33      1.54 o
  -3  11   6       54.26       51.53      2.45 o
  -2  11   6       18.99       19.24      1.74 o
  -1  11   6       16.15       14.52      1.63 o
   0  11   6      101.49      105.51      3.32 o
   1  11   6       42.20       46.07      2.36 o
   2  11   6      143.75      138.38      3.87 o
   3  11   6        0.33        1.62      1.73 o
   4  11   6       50.61       56.56      3.48 o
   5  11   6        2.05        1.16      1.91 o
  -7  12   6       39.62       33.25      3.36 o
  -6  12   6        6.21       10.81      2.62 o
  -5  12   6      152.40      168.50      5.96 o
  -4  12   6        2.30        3.70      1.76 o
  -3  12   6       42.89       38.90      2.30 o
  -2  12   6       22.52       24.61      2.29 o
  -1  12   6        0.01       -0.48      1.25 o
   0  12   6        4.57        4.35      1.50 o
   1  12   6        4.83        3.71      1.47 o
   2  12   6        2.97        4.28      1.74 o
   3  12   6        0.54        1.02      2.21 o
   4  12   6        7.82        6.40      2.36 o
  -6  13   6        7.22        9.43      2.61 o
  -5  13   6       11.20        6.59      3.42 o
  -4  13   6       44.17       46.85      3.13 o
  -3  13   6        6.39        7.15      2.40 o
  -2  13   6       53.28       53.67      3.80 o
  -1  13   6        9.72        6.88      1.85 o
   0  13   6       11.50       12.87      1.88 o
   1  13   6        0.76        1.11      1.97 o
   2  13   6       21.65       22.78      2.48 o
   3  13   6        2.04        1.09      2.40 o
  -4  14   6       21.92       22.61      4.03 o
  -3  14   6       40.16       41.50      4.25 o
  -2  14   6        3.47        2.41      2.39 o
  -1  14   6        0.48        0.95      2.18 o
   0  14   6        0.50       -1.89      2.08 o
   1  14   6        5.18        8.36      2.48 o
 -11   0   7      246.31      247.58      8.07 o
  -9   0   7      430.99      422.97      8.45 o
  -7   0   7       39.38       42.41      2.33 o
  -5   0   7       35.82       33.75      2.43 o
  -3   0   7      400.34      388.35      7.24 o
  -1   0   7      504.91      524.23      8.85 o
   1   0   7     1268.40     1239.74     18.84 o
   3   0   7       11.29       13.19      1.75 o
   5   0   7       17.79       23.29      1.95 o
   7   0   7       45.21       45.99      3.11 o
 -12   1   7       15.41       18.21      2.53 o
 -11   1   7       75.65       92.28      4.13 o
 -10   1   7       25.92       27.16      2.01 o
  -9   1   7        1.04        1.73      1.07 o
  -8   1   7      467.01      457.04      6.18 o
  -7   1   7     1085.09     1012.75     11.27 o
  -6   1   7       34.22       29.26      1.43 o
  -5   1   7       25.93       26.18      1.62 o
  -4   1   7        4.62        6.51      1.03 o
  -3   1   7       18.38       15.66      1.03 o
  -2   1   7        2.36        3.13      0.66 o
  -1   1   7      417.01      363.72      4.74 o
   0   1   7      199.53      200.42      2.87 o
   1   1   7      959.72      990.04     10.75 o
   2   1   7       22.65       22.01      0.94 o
   3   1   7      270.34      272.02      4.22 o
   4   1   7        7.98        7.18      0.94 o
   5   1   7      512.60      501.91      7.84 o
   6   1   7        0.45       -0.85      1.61 o
   7   1   7      245.01      245.29      4.94 o
   8   1   7       31.63       33.89      2.64 o
 -12   2   7       16.51       24.94      3.43 o
 -11   2   7       40.41       45.31      3.13 o
 -10   2   7        8.68        7.13      1.80 o
  -9   2   7      118.59      109.12      2.97 o
  -8   2   7      223.17      202.54      3.60 o
  -7   2   7      685.34      661.00      8.73 o
  -6   2   7       93.99       97.48      2.35 o
  -5   2   7      393.90      367.68      6.25 o
  -4   2   7       18.01       19.34      1.64 o
  -3   2   7       41.21       55.76      1.89 o
  -2   2   7      128.12      118.82      2.36 o
  -1   2   7      419.39      426.67      5.27 o
   0   2   7      467.97      463.13      5.26 o
   1   2   7     1110.64     1157.54     11.30 o
   2   2   7     1021.80      972.06     10.67 o
   3   2   7      149.21      150.87      3.02 o
   4   2   7       52.94       47.44      1.72 o
   5   2   7      121.06      103.73      2.73 o
   6   2   7        0.83        1.42      1.50 o
   7   2   7      121.28      120.32      4.64 o
   8   2   7       64.72       63.22      3.65 o
 -12   3   7       39.56       46.68      4.68 o
 -11   3   7        3.03        2.13      2.10 o
 -10   3   7       50.24       53.94      3.13 o
  -9   3   7        3.89        2.23      1.28 o
  -8   3   7       70.26       65.19      2.43 o
  -7   3   7        5.12        7.02      1.02 o
  -6   3   7      188.95      191.98      4.31 o
  -5   3   7        4.13        4.59      1.17 o
  -4   3   7      634.91      594.28      7.99 o
  -3   3   7        0.43        0.48      0.86 o
  -2   3   7       35.38       24.11      1.18 o
  -1   3   7        0.97        1.13      0.58 o
   0   3   7      342.43      361.67      4.40 o
   1   3   7      228.89      225.27      3.12 o
   2   3   7      169.24      176.70      2.78 o
   3   3   7       24.89       25.71      1.39 o
   4   3   7       10.15       10.56      1.10 o
   5   3   7       60.96       60.48      2.11 o
   6   3   7       68.42       60.44      2.24 o
   7   3   7        7.61        8.30      2.02 o
   8   3   7        0.47        2.45      1.83 o
 -11   4   7        9.21       11.27      2.65 o
 -10   4   7       10.61        9.85      2.00 o
  -9   4   7        2.17        0.39      1.21 o
  -8   4   7        1.55        1.63      1.54 o
  -7   4   7      116.38      101.21      3.25 o
  -6   4   7        3.02        3.40      1.21 o
  -5   4   7      440.38      405.38      6.20 o
  -4   4   7        6.32       11.47      1.21 o
  -3   4   7      137.64      138.48      3.05 o
  -2   4   7      588.29      541.20      6.68 o
  -1   4   7      120.43      127.54      2.28 o
   0   4   7      519.79      490.91      5.61 o
   1   4   7       50.71       49.12      1.67 o
   2   4   7      265.03      245.13      3.81 o
   3   4   7      102.12       96.56      2.54 o
   4   4   7      104.15       97.85      3.80 o
   5   4   7        3.06        3.84      1.24 o
   6   4   7       56.31       61.03      2.43 o
   7   4   7        4.91        5.10      2.27 o
   8   4   7       38.62       40.79      6.54 o
 -11   5   7       13.85       11.28      2.30 o
 -10   5   7       52.21       57.43      3.38 o
  -9   5   7       22.51       17.92      1.88 o
  -8   5   7      313.32      310.26      8.60 o
  -7   5   7       85.42       77.15      3.69 o
  -6   5   7      211.92      210.20      4.64 o
  -5   5   7       65.98       58.92      2.38 o
  -4   5   7      946.94      878.74     11.51 o
  -3   5   7       35.73       33.91      1.66 o
  -2   5   7      225.64      225.68      3.25 o
  -1   5   7      267.04      259.18      3.58 o
   0   5   7      180.28      154.48      2.63 o
   1   5   7      362.82      376.76      5.16 o
   2   5   7      140.11      135.85      2.75 o
   3   5   7      176.46      150.51      3.27 o
   4   5   7       27.21       23.29      1.66 o
   5   5   7        7.74        5.89      1.17 o
   6   5   7       96.02       90.94      3.13 o
   7   5   7       10.51        8.03      2.51 o
 -11   6   7        2.54        1.89      1.93 o
 -10   6   7       26.13       22.21      2.58 o
  -9   6   7       62.76       69.69      3.18 o
  -8   6   7       45.58       44.44      4.26 o
  -7   6   7        2.67        0.79      1.14 o
  -6   6   7       11.68       10.29      1.39 o
  -5   6   7      117.76      107.52      3.04 o
  -4   6   7       28.89       29.01      1.68 o
  -3   6   7      118.54      112.65      2.94 o
  -2   6   7       99.34      104.86      2.14 o
  -1   6   7       17.76       14.02      1.00 o
   0   6   7      759.30      711.65      7.72 o
   1   6   7        0.01        0.70      0.79 o
   2   6   7       53.44       51.86      2.67 o
   3   6   7       11.60        9.76      1.15 o
   4   6   7        8.96        7.91      1.37 o
   5   6   7        4.42        6.20      1.31 o
   6   6   7      159.66      169.10      4.54 o
   7   6   7        1.48       -1.95      1.95 o
 -10   7   7       34.60       31.53      3.00 o
  -9   7   7       53.10       56.28      3.38 o
  -8   7   7       46.19       44.57      2.61 o
  -7   7   7       43.12       38.09      2.76 o
  -6   7   7      106.23      102.03      3.09 o
  -5   7   7        0.84        2.61      1.20 o
  -4   7   7      319.38      299.38      5.32 o
  -3   7   7        4.55        5.80      1.21 o
  -2   7   7      348.64      351.80      4.61 o
  -1   7   7      172.15      182.94      3.65 o
   0   7   7       17.79       16.33      1.05 o
   1   7   7      241.16      230.45      3.85 o
   2   7   7      116.50      110.66      2.56 o
   3   7   7       82.85       71.08      2.95 o
   4   7   7       38.87       30.01      2.00 o
   5   7   7        3.36        2.43      1.36 o
   6   7   7        0.49        0.31      1.31 o
   7   7   7        0.36       -2.19      2.19 o
 -10   8   7        0.19       -0.57      1.69 o
  -9   8   7       77.46       85.31      3.64 o
  -8   8   7        5.69        5.61      2.68 o
  -7   8   7       57.83       48.61      2.70 o
  -6   8   7       13.78       15.12      1.63 o
  -5   8   7       24.47       24.87      1.89 o
  -4   8   7        6.44        3.63      1.26 o
  -3   8   7        0.87       -1.03      1.03 o
  -2   8   7      279.73      278.56      4.03 o
  -1   8   7      260.63      235.62      3.60 o
   0   8   7      343.46      342.91      5.02 o
   1   8   7       20.33       18.49      1.24 o
   2   8   7       85.24       89.46      2.84 o
   3   8   7       13.92       12.20      1.75 o
   4   8   7       37.23       39.58      2.37 o
   5   8   7       12.15       10.47      1.82 o
   6   8   7       13.90       18.79      2.06 o
  -9   9   7        6.89        6.62      1.93 o
  -8   9   7        3.90        0.18      1.54 o
  -7   9   7       39.49       37.34      2.56 o
  -6   9   7      127.79      133.87      3.72 o
  -5   9   7       35.64       36.65      2.60 o
  -4   9   7       31.99       36.12      2.08 o
  -3   9   7        3.13        1.46      1.21 o
  -2   9   7       75.45       72.26      2.54 o
  -1   9   7       18.63       20.10      1.21 o
   0   9   7       76.12       78.27      3.06 o
   1   9   7       45.27       43.57      2.15 o
   2   9   7       27.02       28.52      1.93 o
   3   9   7       15.77       18.50      1.98 o
   4   9   7        4.10        4.61      1.57 o
   5   9   7       50.37       50.42      3.13 o
   6   9   7        0.67       -0.84      2.29 o
  -9  10   7       31.34       32.33      3.28 o
  -8  10   7        9.27        6.33      2.20 o
  -7  10   7       11.24       15.71      2.25 o
  -6  10   7        0.33       -1.31      1.31 o
  -5  10   7       28.02       31.90      2.15 o
  -4  10   7       40.11       41.79      2.25 o
  -3  10   7      175.49      172.68      4.18 o
  -2  10   7        2.04        2.05      1.26 o
  -1  10   7       89.15       90.04      2.93 o
   0  10   7        6.25        5.57      1.33 o
   1  10   7       11.97        9.78      1.52 o
   2  10   7       30.72       29.60      2.06 o
   3  10   7        8.24        9.24      1.77 o
   4  10   7        4.60        7.26      1.98 o
   5  10   7        0.03        0.16      1.97 o
  -8  11   7        0.17        1.49      2.20 o
  -7  11   7        1.34        1.53      1.93 o
  -6  11   7        0.22        0.75      1.62 o
  -5  11   7        0.85        0.75      1.41 o
  -4  11   7        8.13        9.66      1.68 o
  -3  11   7       94.20       97.00      3.40 o
  -2  11   7       21.65       21.55      2.20 o
  -1  11   7      108.22      112.92      4.05 o
   0  11   7        0.05       -1.14      1.33 o
   1  11   7       34.74       34.45      2.21 o
   2  11   7       10.46       11.59      1.90 o
   3  11   7       33.72       26.17      2.41 o
   4  11   7        1.98        1.73      2.00 o
  -7  12   7        8.11        8.06      2.60 o
  -6  12   7       12.19       13.13      2.83 o
  -5  12   7       15.84       15.18      2.57 o
  -4  12   7      110.48      117.74      3.82 o
  -3  12   7       23.90       28.75      2.77 o
  -2  12   7        0.06        0.28      1.59 o
  -1  12   7        7.38        6.14      1.84 o
   0  12   7        0.69       -0.47      1.52 o
   1  12   7       27.92       26.62      2.49 o
   2  12   7        5.11        2.99      1.74 o
   3  12   7        5.78        9.29      2.36 o
  -5  13   7        0.02       -2.04      2.04 o
  -4  13   7       31.06       35.76      3.74 o
  -3  13   7       86.33       97.42     12.96 o
  -2  13   7       13.56       15.13      2.33 o
  -1  13   7        0.92       -1.07      1.93 o
   0  13   7        1.45        0.86      1.77 o
   1  13   7        2.45        4.63      1.87 o
 -12   0   8       62.76       68.68      6.90 o
 -10   0   8       47.36       49.03      3.45 o
  -8   0   8      440.26      411.55     10.23 o
  -6   0   8      188.73      181.48      6.02 o
  -4   0   8      289.88      267.33      8.48 o
  -2   0   8     1162.62     1196.62     18.21 o
   0   0   8       84.15       78.14      4.66 o
   2   0   8     3248.60     3240.12     46.09 o
   4   0   8       24.17       23.18      2.06 o
   6   0   8       70.69       71.83      5.86 o
 -12   1   8       47.77       39.93      3.99 o
 -11   1   8        1.08        2.14      2.20 o
 -10   1   8       77.56       96.60      4.04 o
  -9   1   8       42.22       41.39      2.06 o
  -8   1   8       35.24       33.82      1.61 o
  -7   1   8      745.36      740.34      9.71 o
  -6   1   8      229.67      225.39      4.03 o
  -5   1   8       10.60        8.70      1.27 o
  -4   1   8        1.08        3.00      0.89 o
  -3   1   8       37.26       40.63      1.54 o
  -2   1   8       66.43       67.92      1.96 o
  -1   1   8      440.81      417.94      5.45 o
   0   1   8      274.48      258.02      3.56 o
   1   1   8      109.27       91.91      2.32 o
   2   1   8      253.73      270.90      4.36 o
   3   1   8       67.66       76.04      2.24 o
   4   1   8      372.76      366.20      5.46 o
   5   1   8        2.37        2.46      0.97 o
   6   1   8       98.42      102.33      3.17 o
   7   1   8      180.64      189.08      6.74 o
 -12   2   8        6.27        9.02      2.80 o
 -11   2   8        1.05        4.24      1.98 o
 -10   2   8       82.94       78.58      3.80 o
  -9   2   8        2.43        1.77      1.28 o
  -8   2   8      285.55      279.26      5.11 o
  -7   2   8       31.00       26.89      1.97 o
  -6   2   8     1167.81     1082.84     14.91 o
  -5   2   8       34.39       31.14      1.68 o
  -4   2   8       10.59        8.40      1.10 o
  -3   2   8        1.78        2.46      0.88 o
  -2   2   8       28.05       34.42      1.42 o
  -1   2   8      193.66      186.72      3.84 o
   0   2   8      396.86      393.72      4.81 o
   1   2   8      330.50      306.79      4.82 o
   2   2   8      146.05      139.77      3.16 o
   3   2   8      161.96      156.71      3.38 o
   4   2   8        5.42        4.85      1.04 o
   5   2   8        0.63        1.88      0.94 o
   6   2   8       58.75       58.63      2.49 o
   7   2   8       51.66       54.15      5.21 o
 -11   3   8       55.95       67.85      3.80 o
 -10   3   8       18.30       19.14      2.70 o
  -9   3   8       30.50       26.51      2.05 o
  -8   3   8        4.01        3.84      1.32 o
  -7   3   8        9.17        9.45      2.04 o
  -6   3   8      220.66      224.64      4.97 o
  -5   3   8      407.09      385.07      6.09 o
  -4   3   8       12.61       12.71      1.26 o
  -3   3   8      393.74      408.92      5.59 o
  -2   3   8      115.12      126.15      2.63 o
  -1   3   8      824.16      789.30      8.56 o
   0   3   8      106.58      119.08      2.37 o
   1   3   8      821.27      822.20      9.48 o
   2   3   8       27.93       25.32      1.73 o
   3   3   8       30.78       30.45      1.60 o
   4   3   8       58.48       61.13      2.56 o
   5   3   8       78.06       77.63      3.74 o
   6   3   8      205.96      212.48      4.71 o
   7   3   8        0.81        0.09      1.88 o
 -11   4   8       16.49       11.14      2.35 o
 -10   4   8        4.09        4.48      1.84 o
  -9   4   8       16.98       20.44      1.98 o
  -8   4   8       16.67       17.00      1.81 o
  -7   4   8       30.93       32.70      2.11 o
  -6   4   8      184.18      185.78      4.06 o
  -5   4   8       39.08       33.98      1.83 o
  -4   4   8        5.49        6.59      1.13 o
  -3   4   8       26.07       30.84      1.54 o
  -2   4   8       17.50       18.29      1.22 o
  -1   4   8      738.22      731.71      7.89 o
   0   4   8      434.96      466.86      5.55 o
   1   4   8        0.02       -0.76      0.76 o
   2   4   8       58.26       57.41      2.09 o
   3   4   8      194.47      173.41      3.63 o
   4   4   8       20.99       19.36      1.43 o
   5   4   8       68.49       63.42      2.55 o
   6   4   8       34.30       33.57      2.22 o
   7   4   8       12.68       10.41      2.64 o
 -11   5   8        0.89       -1.61      1.61 o
 -10   5   8       23.39       22.77      2.61 o
  -9   5   8       61.76       61.73      3.42 o
  -8   5   8        5.81        4.66      1.46 o
  -7   5   8      173.79      172.30      4.40 o
  -6   5   8      190.00      175.37      3.96 o
  -5   5   8      702.68      630.19      8.88 o
  -4   5   8       60.30       64.60      2.41 o
  -3   5   8      629.46      611.33      7.69 o
  -2   5   8      256.42      262.72      4.17 o
  -1   5   8       15.01       13.20      1.37 o
   0   5   8       18.08       22.62      1.28 o
   1   5   8      105.33      107.94      2.55 o
   2   5   8       98.05       83.75      2.68 o
   3   5   8      103.59      103.90      2.82 o
   4   5   8       35.45       28.91      1.67 o
   5   5   8       21.11       23.48      1.77 o
   6   5   8       17.84       19.06      4.29 o
   7   5   8        0.17        3.32      2.35 o
 -11   6   8       63.77       59.09      3.81 o
 -10   6   8       12.01       10.73      2.31 o
  -9   6   8       17.68       19.34      2.41 o
  -8   6   8        0.73       -1.29      1.29 o
  -7   6   8       29.34       27.44      1.90 o
  -6   6   8       25.32       20.79      1.72 o
  -5   6   8       17.78       17.34      1.62 o
  -4   6   8       60.80       51.90      2.19 o
  -3   6   8       51.65       48.71      1.88 o
  -2   6   8       79.96       64.81      1.81 o
  -1   6   8       28.67       27.75      1.30 o
   0   6   8      101.62       95.91      2.44 o
   1   6   8      485.63      475.87      6.40 o
   2   6   8       35.66       30.59      1.67 o
   3   6   8      126.28      136.97      3.29 o
   4   6   8        4.21        1.41      1.60 o
   5   6   8       24.72       27.84      2.00 o
   6   6   8        1.68        2.00      1.39 o
 -10   7   8        8.17        9.42      2.26 o
  -9   7   8        5.52        3.04      1.72 o
  -8   7   8        0.00        1.22      1.40 o
  -7   7   8       45.95       43.75      2.32 o
  -6   7   8       71.52       68.69      2.71 o
  -5   7   8      410.62      410.90      9.73 o
  -4   7   8      158.91      149.13      3.67 o
  -3   7   8        0.45       -0.92      0.92 o
  -2   7   8       92.95      102.33      2.28 o
  -1   7   8      405.61      402.05      5.20 o
   0   7   8      156.04      152.68      3.12 o
   1   7   8      128.34      123.76      2.83 o
   2   7   8       19.13       20.86      1.49 o
   3   7   8        0.71        1.30      1.23 o
   4   7   8       28.34       26.64      2.03 o
   5   7   8        5.69        5.86      1.52 o
   6   7   8       23.74       20.94      2.18 o
 -10   8   8       44.36       44.93      3.53 o
  -9   8   8        0.73       -1.57      1.57 o
  -8   8   8       43.52       50.89      2.97 o
  -7   8   8       27.72       23.94      1.98 o
  -6   8   8       95.18       95.95      3.21 o
  -5   8   8        1.25        0.44      1.23 o
  -4   8   8        0.97        0.11      1.16 o
  -3   8   8      174.72      180.92      3.69 o
  -2   8   8        1.82        4.26      1.04 o
  -1   8   8      235.71      235.30      4.05 o
   0   8   8       85.47       82.39      2.36 o
   1   8   8       11.09        9.66      1.43 o
   2   8   8        0.94        1.36      1.32 o
   3   8   8        0.61       -0.31      1.31 o
   4   8   8        3.05        2.33      1.44 o
   5   8   8       50.86       57.75      3.22 o
  -9   9   8       11.24       14.66      2.28 o
  -8   9   8       16.72       12.37      2.28 o
  -7   9   8       60.36       58.08      3.14 o
  -6   9   8        4.34        4.27      1.47 o
  -5   9   8      123.29      121.81      4.16 o
  -4   9   8       17.61       18.00      1.77 o
  -3   9   8       11.89       11.45      1.39 o
  -2   9   8       47.74       39.47      1.83 o
  -1   9   8        2.34        1.06      1.32 o
   0   9   8        9.07        8.49      1.43 o
   1   9   8       27.24       31.84      2.19 o
   2   9   8       95.61       88.62      5.59 o
   3   9   8       46.15       45.04      2.64 o
   4   9   8       65.44       64.07      3.13 o
   5   9   8        0.71        2.80      1.75 o
  -8  10   8       27.79       30.23      2.82 o
  -7  10   8        0.02       -0.97      1.64 o
  -6  10   8       24.81       28.51      2.21 o
  -5  10   8       17.11       18.31      1.89 o
  -4  10   8       67.36       77.02      3.78 o
  -3  10   8        3.01        4.45      1.42 o
  -2  10   8      123.95      119.81      4.47 o
  -1  10   8       23.11       25.10      2.23 o
   0  10   8       15.04       12.22      1.66 o
   1  10   8        5.36        4.95      1.44 o
   2  10   8       51.28       49.57      2.91 o
   3  10   8        0.30       -0.75      1.47 o
   4  10   8       58.30       56.93      3.74 o
  -7  11   8        0.21        0.25      1.99 o
  -6  11   8        0.30       -2.07      2.07 o
  -5  11   8       17.84       17.00      2.30 o
  -4  11   8      142.61      163.72      4.39 o
  -3  11   8        4.43        4.40      1.72 o
  -2  11   8       14.24       11.35      2.01 o
  -1  11   8        5.13        3.80      1.69 o
   0  11   8        6.10        7.28      1.91 o
   1  11   8        7.46        7.09      1.59 o
   2  11   8        2.54        3.97      1.76 o
   3  11   8        4.59        5.02      1.79 o
  -6  12   8       47.45       48.35      3.87 o
  -5  12   8       15.37       12.26      2.27 o
  -4  12   8      117.53      125.00      4.80 o
  -3  12   8       21.56       23.76      2.51 o
  -2  12   8       62.27       65.10      3.42 o
  -1  12   8        0.02        0.20      1.58 o
   0  12   8       14.75       13.66      2.10 o
   1  12   8        5.35        4.89      2.07 o
   2  12   8       33.57       33.43      3.17 o
  -4  13   8       28.94       30.45      3.44 o
  -3  13   8       13.70       19.07      3.15 o
  -2  13   8        9.43       11.44      2.32 o
  -1  13   8       17.99       20.74      2.46 o
   0  13   8        6.65        4.44      2.37 o
 -11   0   9        0.94       -2.92      2.92 o
  -9   0   9      168.27      166.44     10.22 o
  -7   0   9     3234.97     3320.64     46.85 o
  -5   0   9       21.70       18.87      1.99 o
  -3   0   9      111.58      146.17      4.92 o
  -1   0   9     1403.72     1422.39     21.41 o
   1   0   9      942.19      908.57     18.27 o
   3   0   9      178.22      186.28      5.20 o
   5   0   9       20.38       25.55      4.25 o
   7   0   9        2.96        4.34      2.72 o
 -11   1   9      134.83      165.46      7.05 o
 -10   1   9       29.03       31.43      7.35 o
  -9   1   9        8.38        7.54      1.36 o
  -8   1   9      177.70      173.30      4.49 o
  -7   1   9        5.97        6.55      2.61 o
  -6   1   9       31.63       25.52      1.50 o
  -5   1   9       46.75       42.19      1.97 o
  -4   1   9      118.76      119.63      2.78 o
  -3   1   9      109.68      109.92      2.59 o
  -2   1   9      320.17      308.92      4.62 o
  -1   1   9       74.00       65.97      2.01 o
   0   1   9      169.40      159.74      3.00 o
   1   1   9       17.05       19.84      1.49 o
   2   1   9       33.96       30.46      1.70 o
   3   1   9       18.43       18.80      1.42 o
   4   1   9        0.05       -1.01      1.01 o
   5   1   9       73.29       73.80      3.05 o
   6   1   9        0.47        0.79      1.20 o
   7   1   9       26.61       35.07      2.95 o
 -11   2   9       63.27       71.50      8.98 o
 -10   2   9       31.25       28.57      2.64 o
  -9   2   9       83.08       75.86      2.78 o
  -8   2   9        3.59        3.95      1.46 o
  -7   2   9        5.31        2.29      1.89 o
  -6   2   9        0.98        0.85      1.08 o
  -5   2   9       87.04       80.22      2.63 o
  -4   2   9       68.59       62.35      2.89 o
  -3   2   9      317.57      322.15      4.86 o
  -2   2   9       77.95       83.95      2.27 o
  -1   2   9       98.76      107.79      2.50 o
   0   2   9       12.86       12.44      1.04 o
   1   2   9      671.32      661.37      9.05 o
   2   2   9      206.80      198.13      4.27 o
   3   2   9       28.26       28.64      1.68 o
   4   2   9       32.47       32.35      1.78 o
   5   2   9       35.87       35.42      1.82 o
   6   2   9       14.87       14.25      1.63 o
   7   2   9       23.63       28.41      3.72 o
 -11   3   9      142.66      161.54      5.70 o
 -10   3   9       43.32       44.60      3.55 o
  -9   3   9        4.55        4.73      1.53 o
  -8   3   9       92.78       88.38      3.34 o
  -7   3   9        4.25        3.65      1.39 o
  -6   3   9      413.17      395.45      6.47 o
  -5   3   9       36.77       32.17      1.86 o
  -4   3   9      117.76      112.62      2.75 o
  -3   3   9        0.20        0.12      0.86 o
  -2   3   9      434.66      383.19      5.44 o
  -1   3   9       92.49       93.24      3.23 o
   0   3   9      782.67      751.79      9.00 o
   1   3   9       48.82       61.00      3.04 o
   2   3   9        2.98        3.76      1.54 o
   3   3   9        0.70        0.33      0.93 o
   4   3   9        0.56       -0.18      0.97 o
   5   3   9       52.25       50.52      2.43 o
   6   3   9       24.80       32.22      2.19 o
 -11   4   9        7.14        7.73      2.25 o
 -10   4   9        2.73        1.30      1.75 o
  -9   4   9       20.16       23.63      4.61 o
  -8   4   9       45.63       49.71      2.63 o
  -7   4   9      173.70      167.98      4.01 o
  -6   4   9        4.99        4.18      1.30 o
  -5   4   9      204.42      188.29      4.12 o
  -4   4   9      380.44      349.25      5.33 o
  -3   4   9        2.03        4.97      1.03 o
  -2   4   9       16.37       12.40      1.23 o
  -1   4   9      109.29      113.87      2.41 o
   0   4   9      331.77      328.65      5.83 o
   1   4   9       69.52       76.11      2.91 o
   2   4   9      155.70      146.29      3.46 o
   3   4   9        0.37        1.14      1.08 o
   4   4   9        4.81        3.93      1.14 o
   5   4   9        1.05        0.85      1.30 o
   6   4   9       48.19       48.74      3.96 o
 -11   5   9        6.27        6.80      2.27 o
 -10   5   9       14.46       18.02      2.56 o
  -9   5   9       21.95       19.89      2.83 o
  -8   5   9      105.37      102.15      3.34 o
  -7   5   9        1.19        1.61      1.21 o
  -6   5   9        8.18        5.34      1.34 o
  -5   5   9        0.55        0.18      1.25 o
  -4   5   9       26.65       26.13      2.20 o
  -3   5   9       10.55       10.62      1.24 o
  -2   5   9     1094.77     1102.94     12.47 o
  -1   5   9       20.16       20.64      1.57 o
   0   5   9      283.88      277.15      4.49 o
   1   5   9        8.55        9.68      1.26 o
   2   5   9       21.79       25.30      1.68 o
   3   5   9        1.53        3.22      1.15 o
   4   5   9        6.26        7.80      1.27 o
   5   5   9        4.53        6.96      1.96 o
   6   5   9        4.02        6.76      2.64 o
 -10   6   9       25.91       29.20      2.97 o
  -9   6   9       28.20       27.59      2.50 o
  -8   6   9        6.14        6.77      1.56 o
  -7   6   9        1.08       -0.97      1.11 o
  -6   6   9      165.32      147.34      3.86 o
  -5   6   9        3.04        3.15      1.25 o
  -4   6   9       86.51       82.93      2.83 o
  -3   6   9        4.74        3.20      1.10 o
  -2   6   9      487.94      504.05      6.85 o
  -1   6   9        0.24        1.43      0.95 o
   0   6   9       19.28       22.70      1.48 o
   1   6   9       19.55       23.78      1.72 o
   2   6   9      122.84      124.78      3.25 o
   3   6   9        9.79        5.27      1.24 o
   4   6   9        9.08        9.93      1.65 o
   5   6   9        3.32        2.25      1.76 o
 -10   7   9        1.67       -0.99      1.63 o
  -9   7   9       46.15       46.88      3.02 o
  -8   7   9       67.16       69.20      3.60 o
  -7   7   9       22.26       17.63      1.82 o
  -6   7   9      208.90      188.76      4.45 o
  -5   7   9      118.17      122.31      3.54 o
  -4   7   9      272.04      282.19      5.40 o
  -3   7   9       51.06       48.68      2.02 o
  -2   7   9       17.99       14.83      1.38 o
  -1   7   9      243.90      245.92      4.21 o
   0   7   9      138.40      149.78      3.24 o
   1   7   9      110.67       99.85      2.95 o
   2   7   9      265.87      268.15      5.89 o
   3   7   9       26.34       27.13      2.17 o
   4   7   9        0.13        0.82      1.37 o
   5   7   9        0.20        0.97      1.42 o
  -9   8   9        7.05        5.16      1.95 o
  -8   8   9       59.60       53.33      3.11 o
  -7   8   9        0.58        2.23      1.43 o
  -6   8   9        9.26        8.20      1.61 o
  -5   8   9       10.58       13.17      1.71 o
  -4   8   9       16.57       17.86      1.79 o
  -3   8   9       62.72       74.31      2.53 o
  -2   8   9        3.49        3.25      1.24 o
  -1   8   9       14.89       17.23      1.55 o
   0   8   9        0.76        2.51      1.21 o
   1   8   9       54.87       44.78      2.55 o
   2   8   9       18.23       19.53      2.08 o
   3   8   9        4.32       -0.08      1.46 o
   4   8   9       10.52       14.47      3.22 o
   5   8   9       33.15       29.69      5.31 o
  -9   9   9       52.56       64.43      4.22 o
  -8   9   9        1.75       -0.18      2.67 o
  -7   9   9        9.69        6.27      2.07 o
  -6   9   9      115.27      117.98      3.77 o
  -5   9   9       19.15       25.89      2.08 o
  -4   9   9       30.85       30.27      2.10 o
  -3   9   9       37.11       34.67      1.93 o
  -2   9   9       47.39       50.11      2.37 o
  -1   9   9        1.29       -1.28      1.28 o
   0   9   9       53.17       57.17      2.93 o
   1   9   9        0.35       -1.17      1.35 o
   2   9   9        1.24        2.60      1.59 o
   3   9   9       27.54       28.16      2.42 o
   4   9   9       13.58       14.55      2.11 o
  -8  10   9        2.56        3.00      1.92 o
  -7  10   9       89.77       96.01      4.06 o
  -6  10   9        3.86        0.50      1.55 o
  -5  10   9       23.09       21.15      2.05 o
  -4  10   9        0.14       -1.28      1.28 o
  -3  10   9       94.46       92.40      3.80 o
  -2  10   9       14.90       13.92      2.19 o
  -1  10   9        6.19        7.01      1.96 o
   0  10   9        0.14       -1.22      1.42 o
   1  10   9       61.32       67.53      3.79 o
   2  10   9        6.41        5.03      1.82 o
   3  10   9       60.33       63.15      3.31 o
  -7  11   9        7.69        9.79      2.54 o
  -6  11   9        2.46       -1.63      1.63 o
  -5  11   9       39.24       40.88      2.59 o
  -4  11   9        7.33        9.40      2.11 o
  -3  11   9       13.75       14.40      2.24 o
  -2  11   9        0.52       -0.81      1.57 o
  -1  11   9        0.27       -0.49      1.88 o
   0  11   9        6.64        9.62      1.97 o
   1  11   9        7.68        5.19      2.06 o
   2  11   9        5.36        4.50      2.43 o
  -5  12   9       11.10       15.36      2.65 o
  -4  12   9        0.04        0.53      1.94 o
  -3  12   9       40.27       43.98      3.11 o
  -2  12   9        0.02        1.86      1.78 o
  -1  12   9       63.39       69.89      6.36 o
   0  12   9        2.20        0.19      1.95 o
 -10   0  10       32.68       46.06      5.68 o
  -8   0  10       47.35       49.39      7.91 o
  -6   0  10      200.58      187.93      5.74 o
  -4   0  10      380.13      336.01      7.40 o
  -2   0  10      103.79      106.99      3.68 o
   0   0  10      323.66      319.96      8.75 o
   2   0  10       10.42        9.36      2.05 o
   4   0  10      123.43      127.95      4.57 o
   6   0  10       88.85       96.30      4.98 o
 -11   1  10       13.74       21.41      3.52 o
 -10   1  10      125.44      127.15      6.16 o
  -9   1  10        2.46        3.55      2.02 o
  -8   1  10       12.94       18.27      1.62 o
  -7   1  10        2.53        4.52      1.54 o
  -6   1  10      342.30      338.86      5.98 o
  -5   1  10      104.11      101.39      2.81 o
  -4   1  10       87.24       75.05      2.53 o
  -3   1  10       11.58       13.58      1.40 o
  -2   1  10        0.33       -0.79      0.79 o
  -1   1  10      102.91      101.99      2.55 o
   0   1  10        0.73        1.40      1.08 o
   1   1  10       65.71       59.12      2.61 o
   2   1  10       96.99       87.97      2.82 o
   3   1  10       82.12       78.55      2.82 o
   4   1  10       13.11       11.24      1.40 o
   5   1  10       11.87        7.35      1.33 o
   6   1  10       64.61       70.48      3.04 o
 -11   2  10        0.01        1.13      2.61 o
 -10   2  10        1.86        5.70      2.53 o
  -9   2  10        0.06        0.81      1.22 o
  -8   2  10      170.32      171.26      4.78 o
  -7   2  10      174.34      165.72      6.00 o
  -6   2  10       66.34       54.83      2.58 o
  -5   2  10      243.29      237.65      4.36 o
  -4   2  10      176.61      180.57      3.63 o
  -3   2  10       73.10       69.30      2.24 o
  -2   2  10       70.44       79.80      2.32 o
  -1   2  10       68.20       62.88      2.08 o
   0   2  10      435.09      428.66      7.55 o
   1   2  10      153.14      143.40      3.52 o
   2   2  10      183.29      185.85      4.07 o
   3   2  10       20.34       21.08      1.65 o
   4   2  10       49.89       55.07      2.36 o
   5   2  10        3.37        6.53      1.35 o
   6   2  10        6.64        7.91      1.74 o
 -11   3  10        5.41        6.27      2.94 o
 -10   3  10        6.15        5.30      1.69 o
  -9   3  10       88.73       86.08      3.11 o
  -8   3  10       19.96       19.15      1.99 o
  -7   3  10       13.48       12.59      1.68 o
  -6   3  10       10.26        7.71      1.50 o
  -5   3  10      100.39      102.28      2.83 o
  -4   3  10       15.31       12.93      1.35 o
  -3   3  10      212.76      201.06      3.82 o
  -2   3  10        3.92        4.53      1.06 o
  -1   3  10      240.81      231.64      4.52 o
   0   3  10      104.37      111.46      2.86 o
   1   3  10      110.92      102.39      3.01 o
   2   3  10        4.67        3.75      1.23 o
   3   3  10        4.18        3.62      1.23 o
   4   3  10        0.13       -1.01      1.01 o
   5   3  10       23.38       24.54      1.82 o
 -11   4  10       65.49       69.17      7.17 o
 -10   4  10       17.08       22.91      2.35 o
  -9   4  10        4.26        5.85      1.94 o
  -8   4  10       48.12       43.80      2.40 o
  -7   4  10       14.13       13.74      1.70 o
  -6   4  10      219.14      229.14      4.89 o
  -5   4  10      441.48      411.96      6.80 o
  -4   4  10        3.73        4.67      1.15 o
  -3   4  10      127.70      117.22      3.55 o
  -2   4  10        9.73        8.70      1.21 o
  -1   4  10        7.39       10.02      1.38 o
   0   4  10       25.49       30.34      1.64 o
   1   4  10      165.68      155.84      3.72 o
   2   4  10       27.80       34.37      3.04 o
   3   4  10       21.59       21.69      2.37 o
   4   4  10       41.48       47.96      2.40 o
   5   4  10       21.20       23.14      2.06 o
 -10   5  10        1.71        0.62      1.69 o
  -9   5  10        0.98        1.19      1.64 o
  -8   5  10        0.02       -1.21      1.21 o
  -7   5  10       31.28       29.56      2.11 o
  -6   5  10       39.61       33.31      2.11 o
  -5   5  10       30.44       36.85      2.49 o
  -4   5  10        9.42        8.70      1.27 o
  -3   5  10      167.76      175.33      3.64 o
  -2   5  10       90.93       91.96      2.64 o
  -1   5  10     1004.71      999.03     11.65 o
   0   5  10        4.07        3.23      1.10 o
   1   5  10      142.37      132.72      3.44 o
   2   5  10       13.73       13.46      1.49 o
   3   5  10       34.87       40.29      2.63 o
   4   5  10       29.56       32.59      2.03 o
   5   5  10       11.17       20.94      2.01 o
 -10   6  10       23.62       23.28      2.58 o
  -9   6  10       72.09       74.22      3.57 o
  -8   6  10        0.47        1.48      1.32 o
  -7   6  10        0.43       -0.11      1.26 o
  -6   6  10        1.36       -0.06      1.20 o
  -5   6  10      142.88      142.97      3.88 o
  -4   6  10        0.08       -1.03      1.03 o
  -3   6  10       10.97       11.76      1.78 o
  -2   6  10       40.62       37.36      2.07 o
  -1   6  10       51.05       53.65      2.06 o
   0   6  10        7.13        8.91      1.26 o
   1   6  10       69.28       65.72      2.57 o
   2   6  10       62.42       63.17      2.56 o
   3   6  10       12.23       14.16      1.88 o
   4   6  10       28.74       22.75      2.18 o
   5   6  10      103.48      110.48      6.78 o
  -9   7  10        0.34        1.15      1.79 o
  -8   7  10        1.29       -1.30      1.57 o
  -7   7  10       60.61       67.14      2.93 o
  -6   7  10        1.98        1.99      1.37 o
  -5   7  10       87.99       93.50      3.27 o
  -4   7  10        0.02       -0.71      1.06 o
  -3   7  10      187.80      183.81      5.10 o
  -2   7  10        1.94        3.99      1.26 o
  -1   7  10       31.75       39.40      2.70 o
   0   7  10        1.87        1.13      1.18 o
   1   7  10       30.39       40.12      2.52 o
   2   7  10       82.87       69.70      3.17 o
   3   7  10       98.18      112.29      7.09 o
   4   7  10        1.55        0.96      1.60 o
  -9   8  10       15.83       21.11      2.61 o
  -8   8  10        4.64        3.06      1.72 o
  -7   8  10       80.92       76.68      3.21 o
  -6   8  10       18.66       27.59      2.21 o
  -5   8  10       29.04       26.15      2.09 o
  -4   8  10       83.88       93.93      2.99 o
  -3   8  10        5.09        6.08      1.41 o
  -2   8  10        0.58       -1.03      1.15 o
  -1   8  10        7.87        9.22      1.44 o
   0   8  10        6.57        5.60      2.18 o
   1   8  10       11.91       10.14      1.80 o
   2   8  10      134.19      117.81      4.13 o
   3   8  10        2.57       -0.35      1.97 o
  -8   9  10       56.96       66.91      4.15 o
  -7   9  10       14.08       14.27      2.04 o
  -6   9  10       13.90       18.62      2.07 o
  -5   9  10       30.38       31.74      2.35 o
  -4   9  10       22.07       19.41      2.23 o
  -3   9  10        4.78        3.67      1.43 o
  -2   9  10        6.88        2.81      1.70 o
  -1   9  10        4.85        3.37      1.57 o
   0   9  10       14.81       13.68      2.39 o
   1   9  10       99.00      101.34      4.55 o
   2   9  10       47.88       48.88      3.00 o
   3   9  10       21.66       31.14      2.67 o
  -7  10  10        0.82       -1.73      1.73 o
  -6  10  10       39.57       47.21      3.45 o
  -5  10  10        6.78        6.16      1.76 o
  -4  10  10       66.48       69.49      3.53 o
  -3  10  10        8.35        6.84      2.00 o
  -2  10  10       80.72       86.00      3.85 o
  -1  10  10       13.91       12.62      2.10 o
   0  10  10        0.05       -1.61      1.61 o
   1  10  10        0.14       -1.65      1.65 o
   2  10  10        3.71        5.86      3.68 o
  -5  11  10        2.24        0.73      1.91 o
  -4  11  10       32.58       30.22      2.79 o
  -3  11  10       16.42       15.09      2.34 o
  -2  11  10        5.97        5.86      2.01 o
  -1  11  10        2.30        3.56      1.81 o
   0  11  10        0.76       -0.96      1.83 o
 -11   0  11        3.47       10.23      4.56 o
  -9   0  11        0.02       -1.66      1.89 o
  -7   0  11       14.99       13.46      2.23 o
  -5   0  11       89.41       81.24      3.77 o
  -3   0  11      236.56      240.25      7.64 o
  -1   0  11      142.19      145.37      5.75 o
   1   0  11       93.11      100.79      4.81 o
   3   0  11       84.92       82.46      7.93 o
   5   0  11       53.75       64.22      3.74 o
 -11   1  11      127.84      144.71      7.77 o
 -10   1  11        3.29        2.61      3.08 o
  -9   1  11       65.83       65.25      3.21 o
  -8   1  11        0.02        1.68      1.49 o
  -7   1  11       55.12       54.44      2.62 o
  -6   1  11       52.06       51.98      2.28 o
  -5   1  11      442.16      417.26      6.35 o
  -4   1  11        2.07        2.42      1.07 o
  -3   1  11      122.08      123.30      3.03 o
  -2   1  11        3.68        5.73      1.09 o
  -1   1  11       70.39       75.40      2.99 o
   0   1  11       45.71       37.59      2.27 o
   1   1  11       62.82       60.79      3.27 o
   2   1  11       48.94       47.58      2.47 o
   3   1  11       11.78       12.32      1.54 o
   4   1  11        0.15       -1.02      1.02 o
   5   1  11        0.32        0.96      1.30 o
 -10   2  11        1.99       -2.13      2.13 o
  -9   2  11       17.15       24.55      2.42 o
  -8   2  11       16.90       14.03      1.78 o
  -7   2  11      420.52      426.06      7.34 o
  -6   2  11      314.56      332.19      5.62 o
  -5   2  11      118.77      121.38      3.24 o
  -4   2  11       62.30       56.79      2.18 o
  -3   2  11        0.31       -0.55      0.94 o
  -2   2  11        4.33        1.29      0.99 o
  -1   2  11       43.43       37.41      2.99 o
   0   2  11      120.31      121.00      4.04 o
   1   2  11      147.11      158.47      5.23 o
   2   2  11       23.73       20.99      1.77 o
   3   2  11       13.29       19.03      1.83 o
   4   2  11        2.16        4.87      1.33 o
   5   2  11       39.42       39.16      2.28 o
 -10   3  11        0.67        1.50      1.95 o
  -9   3  11        5.79        4.15      1.57 o
  -8   3  11        1.30        0.10      1.30 o
  -7   3  11      363.33      373.93      7.53 o
  -6   3  11      145.62      133.61      3.47 o
  -5   3  11       11.72        9.65      1.38 o
  -4   3  11        3.78        1.85      1.12 o
  -3   3  11        0.72        1.03      1.02 o
  -2   3  11      532.31      551.02      8.32 o
  -1   3  11       79.90       96.97      5.52 o
   0   3  11      326.35      309.38      6.39 o
   1   3  11        5.20        7.05      1.57 o
   2   3  11       77.89       72.15      2.74 o
   3   3  11        8.32        8.92      1.48 o
   4   3  11        5.12        1.99      1.31 o
 -10   4  11       71.83       91.08      4.06 o
  -9   4  11        0.32        0.10      1.41 o
  -8   4  11        6.23        8.41      1.64 o
  -7   4  11        0.95        1.66      1.38 o
  -6   4  11       54.25       47.03      2.47 o
  -5   4  11        2.42        1.64      1.18 o
  -4   4  11      209.24      201.25      4.07 o
  -3   4  11        0.60        0.85      1.08 o
  -2   4  11       75.59       73.40      3.59 o
  -1   4  11      412.08      426.45      7.01 o
   0   4  11        5.12        6.37      1.39 o
   1   4  11      119.11      129.90      3.57 o
   2   4  11        0.45        1.88      1.45 o
   3   4  11       21.35       24.08      1.90 o
   4   4  11        0.04       -1.01      1.15 o
 -10   5  11        0.16       -1.50      1.50 o
  -9   5  11        2.50        3.76      1.73 o
  -8   5  11       23.53       22.74      2.12 o
  -7   5  11        2.02        2.04      1.38 o
  -6   5  11      294.12      304.50      6.02 o
  -5   5  11        6.32        5.61      1.35 o
  -4   5  11       23.13       24.18      1.74 o
  -3   5  11        5.19        3.91      1.18 o
  -2   5  11       53.13       54.81      2.47 o
  -1   5  11      101.73      103.68      3.28 o
   0   5  11      118.09      121.21      3.43 o
   1   5  11       89.31       83.85      2.95 o
   2   5  11      244.01      262.97      5.36 o
   3   5  11       21.77       20.33      1.87 o
   4   5  11       43.33       54.45      2.98 o
  -9   6  11        0.17       -1.72      1.72 o
  -8   6  11       37.61       37.51      3.18 o
  -7   6  11       16.32       12.52      1.85 o
  -6   6  11       23.74       25.50      2.13 o
  -5   6  11        2.40        0.07      1.20 o
  -4   6  11      150.35      152.53      3.66 o
  -3   6  11       13.15       15.87      1.78 o
  -2   6  11      173.76      189.27      4.44 o
  -1   6  11       75.77       73.91      3.70 o
   0   6  11        0.82        0.46      1.30 o
   1   6  11       10.19        5.98      1.44 o
   2   6  11        2.21        2.43      1.58 o
   3   6  11       21.16       19.17      2.21 o
  -9   7  11       22.61       30.52      2.82 o
  -8   7  11        0.45       -1.26      1.43 o
  -7   7  11       27.97       31.29      2.37 o
  -6   7  11       19.08       22.17      2.10 o
  -5   7  11       16.93       15.87      1.70 o
  -4   7  11        4.58        7.72      1.62 o
  -3   7  11       31.46       30.54      2.11 o
  -2   7  11      157.43      165.62      5.01 o
  -1   7  11        0.35       -1.44      1.44 o
   0   7  11       81.79       84.07      4.55 o
   1   7  11       24.65       16.70      2.42 o
   2   7  11      142.99      149.11      7.13 o
   3   7  11        1.25        3.46      1.76 o
  -8   8  11       15.14       19.08      2.76 o
  -7   8  11       19.74       21.06      2.22 o
  -6   8  11       97.43      105.35      4.96 o
  -5   8  11       44.60       42.96      2.29 o
  -4   8  11        4.54        4.47      1.56 o
  -3   8  11       86.32       89.33      4.33 o
  -2   8  11        1.40        0.91      1.30 o
  -1   8  11        2.65        0.11      1.68 o
   0   8  11       17.17       19.10      3.66 o
   1   8  11        1.45       -0.91      1.74 o
   2   8  11       50.84       47.89      3.39 o
  -7   9  11       68.10       86.89      3.60 o
  -6   9  11       23.34       22.96      2.31 o
  -5   9  11        0.03       -0.36      1.56 o
  -4   9  11        8.62        4.63      1.87 o
  -3   9  11       52.29       55.69      3.23 o
  -2   9  11        6.09        6.85      1.88 o
  -1   9  11        8.55        9.77      2.36 o
   0   9  11        5.11        3.67      2.01 o
   1   9  11        3.00        4.75      2.12 o
  -6  10  11        6.70        7.97      3.14 o
  -5  10  11       36.31       37.94      3.04 o
  -4  10  11        5.47        6.63      2.04 o
  -3  10  11        0.62        0.02      1.65 o
  -2  10  11        0.11       -0.48      1.67 o
  -1  10  11       16.80       16.45      2.75 o
   0  10  11       14.42       16.56      2.72 o
 -10   0  12        3.57        0.30      3.31 o
  -8   0  12       17.46       13.27      2.45 o
  -6   0  12        3.33        1.16      1.97 o
  -4   0  12       33.06       36.92      2.82 o
  -2   0  12      167.19      165.57     10.04 o
   0   0  12       53.22       63.69      4.13 o
   2   0  12        1.28        1.41      3.08 o
   4   0  12       18.03       23.80      3.16 o
 -10   1  12        3.50        1.16      2.00 o
  -9   1  12        0.40        0.15      1.41 o
  -8   1  12      189.53      203.61      4.95 o
  -7   1  12       88.26       86.61      3.02 o
  -6   1  12      161.68      151.17      3.79 o
  -5   1  12       15.72       14.49      1.58 o
  -4   1  12      303.88      304.77      5.28 o
  -3   1  12       41.40       42.62      2.03 o
  -2   1  12       11.43       13.09      1.83 o
  -1   1  12        5.11        8.57      1.62 o
   0   1  12        0.03       -1.22      1.22 o
   1   1  12        0.10       -0.36      1.23 o
   2   1  12       50.73       51.67      2.77 o
   3   1  12        3.64       -0.17      1.29 o
   4   1  12       41.47       42.24      3.43 o
 -10   2  12       23.83       27.40      3.11 o
  -9   2  12        0.32       -1.17      1.29 o
  -8   2  12        2.27        3.01      1.66 o
  -7   2  12        4.85        4.22      1.38 o
  -6   2  12        0.05       -1.17      1.17 o
  -5   2  12      156.64      152.54      3.69 o
  -4   2  12       17.46       18.29      1.62 o
  -3   2  12      171.73      163.68      3.65 o
  -2   2  12      126.60      128.01      4.09 o
  -1   2  12        5.78        5.82      1.83 o
   0   2  12       52.31       59.18      2.88 o
   1   2  12        1.46        0.53      1.32 o
   2   2  12       26.30       27.93      2.23 o
   3   2  12        0.00       -1.18      1.18 o
 -10   3  12       23.69       16.34      2.79 o
  -9   3  12       34.75       39.19      2.60 o
  -8   3  12        3.49        1.57      1.50 o
  -7   3  12       27.69       24.98      1.98 o
  -6   3  12      191.32      193.25      4.31 o
  -5   3  12        5.18        3.61      1.29 o
  -4   3  12       66.23       66.90      2.50 o
  -3   3  12       45.75       59.16      2.62 o
  -2   3  12        2.23        1.97      1.51 o
  -1   3  12       33.45       30.74      2.33 o
   0   3  12       89.45       97.74      3.67 o
   1   3  12       64.88       62.98      3.01 o
   2   3  12        9.78        7.83      1.62 o
   3   3  12       16.10       20.84      2.22 o
  -9   4  12       16.60       17.51      2.22 o
  -8   4  12        0.69       -1.04      1.75 o
  -7   4  12      106.56      110.88      3.42 o
  -6   4  12      233.16      233.04      5.07 o
  -5   4  12       94.35      104.22      3.16 o
  -4   4  12        5.37        6.17      1.46 o
  -3   4  12       92.99       91.28      3.21 o
  -2   4  12       56.17       53.29      2.51 o
  -1   4  12      153.90      147.88      4.51 o
   0   4  12      195.91      194.62      5.10 o
   1   4  12       10.68       13.88      1.73 o
   2   4  12       10.85       14.58      1.77 o
   3   4  12        3.63        5.35      1.53 o
  -9   5  12        6.85        3.23      1.99 o
  -8   5  12        1.35       -0.17      1.42 o
  -7   5  12        3.86       -1.46      1.46 o
  -6   5  12        2.62        3.98      1.48 o
  -5   5  12        5.32        6.10      1.46 o
  -4   5  12        0.00       -0.34      1.30 o
  -3   5  12       65.57       69.21      2.86 o
  -2   5  12       30.16       29.88      2.15 o
  -1   5  12      161.86      164.95      4.75 o
   0   5  12       14.87       17.81      2.07 o
   1   5  12      129.87      127.63      3.77 o
   2   5  12        1.83        0.74      1.37 o
   3   5  12       26.47       28.68      3.25 o
  -8   6  12        9.00        5.35      2.88 o
  -7   6  12       31.88       26.09      2.35 o
  -6   6  12       27.18       25.87      2.14 o
  -5   6  12      184.63      197.01      4.43 o
  -4   6  12       56.52       68.03      2.97 o
  -3   6  12       50.46       54.59      2.79 o
  -2   6  12        7.08        6.03      1.72 o
  -1   6  12       19.64       26.89      2.33 o
   0   6  12        0.60       -0.28      1.50 o
   1   6  12       42.51       42.94      3.28 o
   2   6  12        1.02       -1.53      1.53 o
  -8   7  12       12.86        9.81      2.47 o
  -7   7  12       16.61       20.41      2.19 o
  -6   7  12       10.63       12.66      1.78 o
  -5   7  12        5.45        3.00      1.65 o
  -4   7  12       17.11       19.49      2.07 o
  -3   7  12       12.19       12.26      1.82 o
  -2   7  12       17.40       15.02      2.10 o
  -1   7  12       41.99       40.81      2.64 o
   0   7  12        9.10        9.86      2.81 o
   1   7  12       68.59       76.62      5.10 o
  -7   8  12       25.53       27.27      2.85 o
  -6   8  12       13.42       14.07      2.08 o
  -5   8  12       30.32       33.50      2.48 o
  -4   8  12       40.03       40.87      2.58 o
  -3   8  12        4.75        2.24      1.54 o
  -2   8  12       28.53       25.87      2.95 o
  -1   8  12       61.42       61.39      4.68 o
   0   8  12       12.92       13.03      2.52 o
  -5   9  12        8.98       11.90      2.30 o
  -4   9  12        9.56        9.44      2.18 o
  -3   9  12       12.73       10.25      2.20 o
  -2   9  12       34.91       31.71      3.96 o
  -1   9  12        3.85        2.86      2.16 o
  -9   0  13        3.09        0.11      2.15 o
  -7   0  13        0.01       -1.81      1.81 o
  -5   0  13       10.50        9.55      3.09 o
  -3   0  13       23.09       16.08      2.84 o
  -1   0  13       76.36       63.62      5.48 o
   1   0  13       21.09       19.98      3.05 o
  -9   1  13       16.98       18.48      2.02 o
  -8   1  13       12.34       10.59      1.71 o
  -7   1  13      166.18      176.33      4.32 o
  -6   1  13        3.99        1.90      1.31 o
  -5   1  13      205.64      204.53      4.44 o
  -4   1  13        8.72       10.02      1.49 o
  -3   1  13       17.39       19.71      2.15 o
  -2   1  13        6.84        6.76      1.70 o
  -1   1  13        4.57        4.95      1.65 o
   0   1  13      114.73      125.51      4.32 o
   1   1  13       48.82       49.73      2.91 o
   2   1  13        6.06        6.40      1.75 o
  -9   2  13       46.14       43.86      2.81 o
  -8   2  13       10.06        7.66      1.69 o
  -7   2  13        4.42        5.53      1.51 o
  -6   2  13       13.15       17.47      1.84 o
  -5   2  13        0.53        0.84      1.26 o
  -4   2  13       14.51       14.91      2.10 o
  -3   2  13        8.46        8.04      1.78 o
  -2   2  13       39.59       36.75      3.14 o
  -1   2  13      150.09      157.97      4.77 o
   0   2  13       11.32       13.23      1.96 o
   1   2  13       14.31       19.50      2.19 o
   2   2  13       27.65       28.78      2.46 o
  -9   3  13       16.29       21.98      2.34 o
  -8   3  13        5.26        5.19      1.63 o
  -7   3  13       91.42       99.82      3.78 o
  -6   3  13       24.82       31.30      2.12 o
  -5   3  13      150.53      150.83      3.85 o
  -4   3  13        4.09        4.85      1.56 o
  -3   3  13        2.54        2.40      1.57 o
  -2   3  13        0.00       -1.13      1.41 o
  -1   3  13       15.27       17.66      2.17 o
   0   3  13        0.63        1.41      1.53 o
   1   3  13       46.82       46.73      2.87 o
   2   3  13       17.54       17.72      2.82 o
  -8   4  13       14.70       17.29      2.06 o
  -7   4  13        0.61       -0.91      1.36 o
  -6   4  13      226.98      242.96      5.14 o
  -5   4  13       21.81       22.68      2.18 o
  -4   4  13       44.63       41.93      2.53 o
  -3   4  13       25.79       29.29      2.51 o
  -2   4  13       48.90       53.95      3.05 o
  -1   4  13       26.80       20.72      2.28 o
   0   4  13      115.96      118.12      5.00 o
   1   4  13       52.33       57.09      3.59 o
  -8   5  13        0.60       -1.33      1.33 o
  -7   5  13        0.11       -0.74      1.49 o
  -6   5  13       76.80       77.87      3.02 o
  -5   5  13       14.09       12.74      1.94 o
  -4   5  13       12.33       13.76      2.85 o
  -3   5  13        4.03        5.11      1.93 o
  -2   5  13       22.97       23.95      2.37 o
  -1   5  13       20.91       20.03      2.27 o
   0   5  13       30.25       24.04      2.34 o
   1   5  13        0.00       -0.09      1.60 o
  -7   6  13        4.70        1.73      1.53 o
  -6   6  13       29.05       26.74      2.46 o
  -5   6  13       84.31       96.08      3.73 o
  -4   6  13       38.86       34.67      2.48 o
  -3   6  13       11.89        6.14      2.09 o
  -2   6  13      101.36      115.97      5.22 o
  -1   6  13       43.92       42.98      2.88 o
   0   6  13       85.49       95.34      6.34 o
  -6   7  13        0.29       -1.52      1.52 o
  -5   7  13       26.81       22.92      2.37 o
  -4   7  13        4.14        5.82      1.76 o
  -3   7  13       36.83       39.72      2.86 o
  -2   7  13        0.01       -1.78      1.78 o
  -1   7  13        0.84        1.51      1.99 o
  -4   8  13       18.96       16.85      2.94 o
  -3   8  13        2.48        1.86      2.15 o
  -2   8  13       26.00       24.64      5.79 o
  -8   0  14        6.39        4.06      2.19 o
  -6   0  14       28.59       27.13      3.04 o
  -4   0  14       12.00       15.39      3.12 o
  -2   0  14       82.08       89.50      5.42 o
   0   0  14       72.98       75.61      5.05 o
  -8   1  14       22.35       17.80      2.07 o
  -7   1  14        0.07       -1.03      1.42 o
  -6   1  14      166.77      160.36      4.18 o
  -5   1  14       45.52       50.25      2.82 o
  -4   1  14      109.34      118.98      6.26 o
  -3   1  14        0.60       -0.56      1.48 o
  -2   1  14       15.04       16.00      2.21 o
  -1   1  14       26.06       28.39      3.15 o
   0   1  14        8.68       10.20      2.03 o
  -8   2  14       25.57       32.25      2.90 o
  -7   2  14       87.29       95.15      3.41 o
  -6   2  14       13.23        8.53      1.77 o
  -5   2  14       10.02        7.88      1.87 o
  -4   2  14        2.07       -0.91      1.53 o
  -3   2  14        2.25        2.08      1.61 o
  -2   2  14        0.99        2.21      1.77 o
  -1   2  14      137.56      139.77      4.72 o
   0   2  14        0.21       -0.84      1.49 o
  -7   3  14       51.96       51.39      2.69 o
  -6   3  14       92.93      105.18      4.59 o
  -5   3  14       15.47       16.30      2.16 o
  -4   3  14       22.09       22.66      2.51 o
  -3   3  14        0.78       -1.48      1.48 o
  -2   3  14       12.70       17.48      2.31 o
  -1   3  14       52.35       46.75      3.15 o
   0   3  14       76.70       81.52      4.32 o
  -7   4  14        4.85        5.68      1.74 o
  -6   4  14       96.41       96.82      5.19 o
  -5   4  14       72.89       71.70      3.32 o
  -4   4  14       25.10       24.70      2.63 o
  -3   4  14       62.64       73.74      3.62 o
  -2   4  14       39.20       35.91      3.46 o
  -1   4  14        1.46        0.77      1.70 o
  -6   5  14        8.54        8.03      2.01 o
  -5   5  14       21.58       23.48      2.38 o
  -4   5  14        0.70       -1.72      1.72 o
  -3   5  14       12.43        5.66      3.25 o
  -2   5  14        1.65        2.59      1.76 o
  -1   5  14       11.59       10.12      4.41 o
  -5   6  14       41.53       51.52      5.91 o
  -4   6  14       38.49       33.70      4.20 o
  -3   6  14       82.32       88.24      5.72 o
  -5   0  15       10.71       11.21      3.23 o
  -3   0  15       10.64        5.57      2.83 o
  -6   1  15        1.37       -2.60      2.60 o
  -5   1  15      127.42      139.96      5.24 o
  -4   1  15        2.70        2.51      1.86 o
  -3   1  15        4.02        2.11      1.85 o
  -2   1  15        2.91        3.14      2.53 o
  -5   2  15       42.33       42.26      4.69 o
  -4   2  15        2.51        1.06      1.81 o
  -3   2  15        0.01        1.60      2.55 o
 
